# Supplementary material for: Language and ethnobiological skills decline precipitously in Papua New Guinea, the world’s most linguistically diverse nation
Source: Proc Natl Acad Sci U S A. 2021 May 26;118(22):e2100096118. doi: 10.1073/pnas.2100096118 (PMC8179190; doi:10.1073/pnas.2100096118)
Supplement: Supplementary File [file pnas.2100096118.sd01.xlsx]

## Sheet: Title
The world’s hotspot of linguistic and biocultural diversity under threat Dataset_01 A. Kik1,2,3*, M. Adamec4, A. Y. Aikhenvald5, J. Bajzekova1,3, N. Baro6,7, C. Bowern8, R. K. Colwell9,10, P. Drozd4, P. Duda1, S. Ibalim1,3,6, L. Re Jorge3, J. Mogina11, B. Ruli6, K. Sam1,3, H. Sarvasy12, S. Saulei7, G. D. Weiblen13, J. Zrzavy1 & V. Novotny1,3* 1Faculty of Sciences, University of South Bohemia, Ces…
Dataset_01: Population size of PNG languages in year 2000

## Sheet: Data
ISO	N	Year	Source	N(2000)	R
aac	50	2000	Wurm	50	0
aad	830	2003	SIL	779.832	2
aag	290	2000	census	290	0
aah	2560	2000		2560	1
aai	3470	2000		3470	1
aak	1600	1987	SIL	2179.93	1
aau	7500	2008	Lock	6286.92	8
aaw	2200	1981	Wurm & Hattori	3507.38	0
abg	600	2017	SIL	415.812	0
abt	44000	1991	SIL	54448	39
abw	1160	2000	census	1160	0
aby	650	1990	SIL	823.489	0
ado	4200	2000	census	4200	4
adz	30000	2000	census	30000	38
aew	770	2003	SIL	723.459	0
aey	5300	1987	SIL	7221.02	107
aez	3400	2007	SIL	2920.18	0
afd	440	2017	Kassell et al.	304.929	0
afi	75	2013	J. Broks	56.3107	0
afk	1270	2017	Kassell et al.	880.135	0
afp	250	2017	Kassell et al.	173.255	0
agd	27000	2000	census	27000	13
age	18600	2000		18600	14
agg	1270	1990	census	1608.97	0
agl	350	1986	SIL	488.924	0
agm	2500	2015	BTA	1803.07	15
ago	1000	1991	SIL	1237.45	0
aic	100	2003	SIL	93.9557	0
aie	230	2011	SIL	179.997	0
aif	960	2003	SIL	901.974	0
ail	140	2000		140	0
aix	2000	2003	SIL	1879.11	0
akh	40000	1994	V. Schlatter	46175.4	14
aki	750	1981	Wurm & Hattori	1195.7	0
akq	10	2017	SIL	6.93019	0
akt	950	1982	SIL	1474.16	0
ali	1780	2003	SIL	1672.41	0
alx	500	2004	SIL	460.116	0
amm	480	1990	census	608.115	0
amn	4420	2003	SIL	4152.84	8
amp	1530	2000	census	1530	0
amt	300	2006	NTM	263.924	0
anh	2000	1991	UBS	2474.91	1
anj	980	2000		980	0
anx	1410	2000	census	1410	1
anz	800	2011	SIL	626.078	0
aob	15	2002	SIL	14.3823	0
aod	1080	1981	Wurm & Hattori	1721.8	0
aoe	22000	1995	UBS	24801.2	1
aof	460	2003	SIL	432.196	0
aog	8220	2003	SIL	7723.16	5
aoj	11000	1998	SIL	11524.2	2
aom	800	1993	SIL	945.302	0
aon	4340	2003	SIL	4077.68	0
ape	16200	2003	SIL	15220.8	12
apo	1200	2000	census	1200	0
apr	4500	2013	D’Jernes	3378.64	9
aps	1150	1998	SIL	1204.8	4
apz	2390	1980	census	3913.55	10
aso	30000	1987	SIL	40873.7	38
asx	810	2003	SIL	761.041	1
ata	2000	2007	SIL	1717.75	0
ate	8	2015	Daniels	5.76984	0
aui	890	2001	SIL	871.097	0
auk	2710	2000	census	2710	2
aun	500	2000	M. Crowther	500	0
aup	1300	2003	SIL	1221.42	0
aur	740	2003	SIL	695.272	1
auy	11100	2000		11100	12
avb	620	2002	SIL	594.467	0
avt	8000	2000	census	8000	12
awb	2050	2003	SIL	1926.09	0
awi	8000	1987	UBS	10899.6	2
awm	320	2016	J. Claussen	226.224	0
aww	400	2003	SIL	375.823	0
awx	1900	2011	SIL	1486.93	0
aya	900	2013	PBT	675.728	5
ayq	430	2000	census	430	0
bbb	800	2003	SIL	751.645	0
bbd	3150	2000	SIL	3150	8
bbf	340	2000	census	340	0
bbn	12000	2010	Ethnos360	9598.71	0
bbr	4000	1981	Wurm & Hattori	6377.05	9
bbv	520	2005	M. Raymond	468.174	0
bcf	6310	2000	census	6310	0
bch	1400	2008	Gallagher	1173.56	0
bcm	4500	2000	SIL	4500	0
bco	3100	2015	SIL	2235.81	0
bcu	1450	2000	SIL	1450	4
bdd	4000	1993	SIL	4726.51	0
bdf	1100	2009	S. Cott	900.295	0
bef	45000	2000	census	45000	158
bek	3130	2013	Bullock et al.	2350.03	0
beo	4200	1981	Wurm & Hattori	6695.91	0
bey	2200	2000		2200	3
bfh	550	2018	Evans et al.	373.724	0
bhf	240	2000	census	240	1
bhg	7000	2007	SIL	6012.14	8
bhl	2250	2003	SIL	2114	3
bic	100	1981	Wurm & Hattori	159.426	0
bie	50	2000	Wurm	50	0
big	1400	1991	SIL	1732.44	11
bio	750	2010	SIL	599.919	0
biq	1380	2000	census	1380	3
bir	260	2003	SIL	244.285	0
bit	350	2000	census	350	0
bjc	460	2000		460	0
bjh	550	1998	NTM	576.21	0
bjk	2740	2010	Du	2191.71	3
bjl	910	2000	census	910	0
bjp	1080	2000	census	1080	0
bjr	1200	2019	van Dasselaar	799.644	0
bjz	2230	2003	SIL	2095.21	0
blq	2000	2000	census	2000	0
bmc	2200	2000	census	2200	0
bmh	1750	2000	census	1750	14
bmk	2810	2000	census	2810	2
bmp	150	2016	J. Claussen	106.042	0
bmu	10000	2000	census	10000	10
bmx	650	2003	SIL	610.712	1
bmz	850	2000	census	850	0
bnp	13700	2000	census	13700	1
bnw	3500	2013	Ethnos360	2627.83	1
boj	2020	2003	SIL	1897.9	11
bon	2000	1987	SIL	2724.91	3
bop	180	1991	SIL	222.742	0
boq	300	2007	SIL	257.663	0
bow	12	2012	J. Thiessen	9.1953	0
bpi	50	2000	Wurm	50	0
bpm	380	1981	Wurm & Hattori	605.82	0
bpu	850	2000	census	850	4
bpw	85	1998	NTM	89.0506	0
bql	30	2000	Wurm	30	0
bqs	1700	2013	PBT	1276.37	8
brq	2400	2000	SIL	2400	7
bry	260	2000		260	0
brz	1250	2003	SIL	1174.45	5
btp	310	2000		310	0
buk	12000	2011	W.	9391.16	61
buo	26500	2003	SIL	24898.2	7
buq	1190	2003	SIL	1118.07	10
but	3600	2003	SIL	3382.4	3
buv	480	2003	SIL	450.987	0
bvn	750	2003	SIL	704.667	0
bwd	6500	2000	SIL	6500	0
bwf	610	1999	SIL	624.03	0
bwk	520	2000	census	520	0
bwm	3040	2003	SIL	2856.25	4
bxf	4180	2012	SIL	3203.03	0
bxh	1350	2003	SIL	1268.4	0
bxz	630	2000	census	630	0
bye	960	2003	SIL	901.974	0
byr	6600	1990	census	8361.58	10
byx	6350	1988	SIL	8441.41	0
byz	4000	2019	PBT	2665.48	5
bzf	31300	2003	SIL	29408.1	93
bzh	10500	2000		10500	13
can	1700	1991		2103.67	0
cga	690	2003	SIL	648.294	0
cjn	180	2003	SIL	169.12	0
cjv	23100	1981	Wurm & Hattori	36827.5	8
ckr	900	2012	SIL	689.648	0
dac	350	2000	SIL	350	0
dad	3500	1998	SIL	3666.79	16
dah	1570	2003	SIL	1475.1	2
dby	1950	2000	census	1950	0
ddi	2650	2000	census	2650	0
ded	6500	2000	census	6500	13
dev	1800	2000	census	1800	2
dge	790	2003	SIL	742.25	12
dgg	200	2000	Wurm	200	0
dgx	270	2000	census	270	0
dgz	9000	2007	SIL	7729.9	1
dia	1840	2003	SIL	1728.78	5
dju	1640	2003	SIL	1540.87	2
dmc	3820	2003	SIL	3589.11	16
dnd	170	2003	SIL	159.725	0
dnr	260	2003	SIL	244.285	0
doa	12000	1994	NTM	13852.6	7
dob	10000	1998	SIL	10476.5	11
dof	950	2000		950	0
dol	700	1973	Shaw	1231.1	0
don	1800	2007	SIL	1545.98	2
duc	20000	2015	San Roque	14424.6	12
dui	120	2000	census	120	0
duk	1050	2008	Kassell et al.	880.169	3
dva	3550	1991	SIL	4392.96	0
dww	2500	1994	SIL	2885.96	0
eit	500	2003	SIL	469.778	0
eiv	5000	2000	SIL	5000	0
ele	330	2003	SIL	310.054	0
elk	1640	2000	census	1640	6
elu	600	2000	census	600	0
emi	6000	2015	SIL	4327.38	4
ena	980	2003	SIL	920.765	0
eng	150000	2003	Crystal	140933	0
enq	300000	2011	Gibbs	234779	189
eri	2210	2003	SIL	2076.42	4
etr	1670	2000	census	1670	0
faa	1100	2012	San Roque & Loughnane	842.903	1
fad	3380	2003	SIL	3175.7	16
fag	1300	2002	SIL	1246.46	0
fai	4500	1987	SIL	6131.05	0
faj	10	2015	Daniels	7.2123	0
ffi	180	2000	census	180	0
fiw	300	1981	Wurm & Hattori	478.279	0
foi	2800	1980	UBS	4584.91	1
for	17000	1991	SIL	21036.7	83
fqs	2500	2000	census	2500	2
frq	280	2003	SIL	263.076	0
fuy	14000	2003	SIL	13153.8	1
gaf	8000	1987	SIL	10899.6	17
gah	25000	1999	SIL	25575	65
gai	2090	2003	SIL	1963.67	1
gaj	22100	2000	census	22100	20
gam	4000	2003	SIL	3758.23	0
gao	1880	1981	Wurm & Hattori	2997.22	0
gap	340	2003	SIL	319.449	3
gar	2620	2000	census	2620	0
gat	950	1990	census	1203.56	0
gaw	5000	2005	census	4501.67	28
gbe	930	2003	SIL	873.788	0
gbf	1200	2000		1200	8
gcc	5000	2002	SIL	4794.09	0
gcn	1410	1971	Dutton	2530.85	0
gdd	6950	2003	SIL	6529.92	57
gdn	2400	1987	SIL	3269.89	0
gdr	3500	1999	J. Shim	3580.5	1
geb	2420	2003	SIL	2273.73	6
gfk	7000	1998	SIL	7333.58	7
ggl	470	2003	SIL	441.592	0
ggt	900	2000	SIL	900	3
ggw	22000	2004	SIL	20245.1	9
ghs	12000	2002	Bjorkman & Ttopoqogo	11505.8	35
gim	22500	1981	Wurm & Hattori	35870.9	12
gip	3700	1982	SIL	5741.46	0
gka	130	1981	Wurm & Hattori	207.254	0
gkd	50	2016	D. Daniels	35.3475	0
gmu	580	2003	SIL	544.943	5
gnm	1440	2000	census	1440	0
gnt	430	2018	Evans et al.	292.184	0
gnu	1330	2000	census	1330	0
goc	2740	1979	census	4532.73	1
goi	900	2013	Knauft	675.728	0
gpn	50	2019	Kulick	33.3185	0
grg	380	2003	SIL	357.031	4
grq	15	2000	Wurm	15	0
grw	26	2001	SIL	25.4478	0
grx	1500	2014	SIL	1103.81	0
gsn	800	2000	census	800	0
gsp	590	1980	census	966.106	0
gve	400	2011	SIL	313.039	2
gvf	51100	1981	Wurm & Hattori	81466.9	45
gvs	470	2000	census	470	0
gyb	2650	2003	SIL	2489.82	16
hah	1300	1977	P. Lincoln	2194.93	0
ham	2150	1986	SIL	3003.39	0
hao	5000	1982	SIL	7758.73	4
hgw	1060	2000	census	1060	0
hhi	80	2000	census	80	0
hhy	95	2000	census	95	0
hih	1500	2000	SIL	1500	0
hkk	8770	2000	census	8770	2
hla	25000	2005	SIL	22508.4	7
hmo	120000	1992	Dutton	145099	0
hmt	45000	1998	T. Palmer	47144.4	89
hob	810	2000	D. Tryon	810	2
hot	2300	2000	census	2300	3
hrc	6300	2000	census	6300	0
hrw	2100	2000	census	2100	0
huf	940	2000	census	940	0
hui	150000	2011	ECP	117390	96
hul	3240	2000	census	3240	35
ian	8440	2003	SIL	7929.86	25
iar	7000	2011	SIL	5478.18	9
idi	1610	2000	census	1610	0
igg	200	2003	SIL	187.911	0
igm	1080	1981	Wurm & Hattori	1721.8	1
igo	910	1981	Wurm & Hattori	1450.78	0
imi	1960	2000	census	1960	0
imn	250	1994	SIL	288.596	0
imo	42500	2000	census	42500	81
ino	10000	1993	SIL	11816.3	5
iou	1100	2000	SIL	1100	2
ipi	26000	2002	SIL	24929.3	9
ipo	600	2016	SIL	424.17	0
isa	280	1981	Wurm & Hattori	446.394	0
itr	480	2003	SIL	450.987	0
iwm	3000	1998	NTM	3142.96	2
iws	2500	2000	census	2500	1
jae	2080	1978	McElhanon	3476.22	41
jbk	320	2011	SIL	250.431	0
jet	500	1993	SIL	590.814	0
jil	650	2000	census	650	0
jko	1000	unclear		1000	0
jma	750	2001	SIL	734.071	0
jmw	450	2011	SIL	352.169	0
kbk	1700	2000	Wurm	1700	1
kbm	2100	2011	SIL	1643.45	4
kbq	63200	2000	census	63200	108
kbt	2900	2011	Kassell & Potter	2269.53	7
kbv	1320	2000	census	1320	5
kbw	200	2007	Wurm	171.775	1
kbx	10000	2010	PBT	7998.92	6
kcb	12	2000	Wurm	12	0
kcl	2200	2011	SIL	1721.71	16
kco	305	2000	census	305	0
kct	740	2013	PBT	555.598	5
kdf	6000	1985	SIL	8597.8	0
keh	NA				1
kew	45000	2000	census	45000	2
kgf	7500	2000	census	7500	19
kgu	720	2000	census	720	0
khl	2000	1994	SIL	2308.77	0
khs	600	1990	SIL	760.143	0
khz	19400	2000	D. Tryon	19400	48
kih	1970	2004	SIL	1812.86	6
kij	20000	2000	D. Tryon	20000	12
kis	220	2000	D. Tryon	220	0
kit	2440	2000	census	2440	2
kiw	6000	2011	SIL	4695.58	1
kjd	20000	2011	SIL	15651.9	3
kjs	50000	2004	SIL	46011.6	4
kjx	6000	2000	SIL	6000	0
kjy	10000	2000	census	10000	3
kkc	490	2002	SIL	469.821	0
klh	670	2000	census	670	0
klm	470	2003	SIL	441.592	1
klp	7	2003	SIL	6.5769	0
klq	1000	1985	UBS	1432.97	2
klt	1000	2015	Taylor	721.23	0
klx	950	2005	Guderian & Guderian	855.318	0
kmf	380	1981	Wurm & Hattori	605.82	1
kmg	20000	2011	M. Muhujupe	15651.9	38
kmh	20000	2011	Pawley et al.	15651.9	18
kmn	700	2014	SIL	515.109	0
kmo	3000	2003	SIL	2818.67	2
kms	960	2003	SIL	901.974	1
kmu	9300	2019	Wycliffe Bible Translators	6197.24	4
kmx	2750	2003	SIL	2583.78	0
knr	300	2000	Wurm	300	0
knv	3000	2002	SIL	2876.45	0
koa	800	1985	SIL	1146.37	0
kol	4000	1991	SIL	4949.82	0
kop	1650	2009	Kassell et al.	1350.44	2
koz	510	2003	SIL	479.174	3
kpf	15000	2000	SIL	15000	27
kpr	3630	2003	SIL	3410.59	3
kpw	10000	2007	SIL	8588.77	4
kpx	4000	2000	census	4000	2
kqa	3290	1981	Wurm & Hattori	5245.13	1
kqb	6000	2011	SIL	4695.58	33
kqc	2000	2018	SIL	1358.99	0
kqf	900	2003	SIL	845.601	0
kqi	2700	2000	Wurm	2700	7
kqj	2500	2007	SIL	2147.19	0
kql	1250	2003	SIL	1174.45	2
kqw	1400	2010	SIL	1119.85	0
ksd	61000	1991	SIL	75484.7	82
kse	2400	2000	census	2400	1
ksi	420	2003	SIL	394.614	3
ksj	1300	2004	SIL	1196.3	3
ksl	2580	1979	census	4268.05	4
ksr	2200	2000	SIL	2200	0
ktm	3000	2002	SIL	2876.45	9
kto	1500	2005	Lindström	1350.5	0
kud	1200	1998	SIL	1257.19	0
kue	115000	2000	census	115000	458
kuo	1260	2000	SIL	1260	0
kup	8200	2000	census	8200	6
kvc	8000	2015	SIL	5769.84	3
kvg	4500	2007	SIL	3864.95	1
kwj	10000	2001	SIL	9787.61	8
kwo	800	2008	Honsberger & Tupper	670.605	0
kxa	3200	2000	census	3200	6
kxr	1330	2015	Cleary-Kemp	959.235	1
kxt	800	2000	census	800	0
kxw	600	2016	SIL	424.17	0
kxz	1090	2011	SIL	853.031	0
kyc	15400	1981	Wurm & Hattori	24551.7	53
kyg	12300	1981	Wurm & Hattori	19609.4	19
kyx	3500	1998	SIL	3666.79	0
kyy	3	2016	SIL	2.12085	0
kze	2000	1987	SIL	2724.91	2
lbb	150	2010	SIL	119.984	0
lbq	5150	1990		6524.56	24
lbu	1500	2000	census	1500	7
lbv	1310	1972	Beaumont	2327.53	1
lcm	16000	2015	Fast	11539.7	5
lei	270	2003	SIL	253.68	0
lek	1320	2000	census	1320	0
leq	1760	2000	census	1760	0
ler	380	2000	census	380	4
let	2000	2000	census	2000	0
leu	5000	1998	SIL	5238.27	2
lgt	840	2000	census	840	0
lib	80	2000	Wurm	80	0
lid	4800	2000	census	4800	1
lih	12600	2000	census	12600	0
lkl	720	2003	SIL	676.481	0
lle	4500	2015	Boettger	3245.53	1
llf	10	2000	census	10	0
lll	450	1981	Wurm & Hattori	717.419	0
lmg	3650	1980	Johnston	5976.76	0
lni	600	2007	SIL	515.326	0
lnm	420	2003	SIL	394.614	0
loj	1230	2000	census	1230	2
los	780	2000	census	780	0
lsr	700	1991	SIL	866.218	1
mbh	2500	1998	SIL	2619.14	0
mbk	3330	unclear		3330	2
mbq	2610	2000	census	2610	4
mbw	11000	1998	SIL	11524.2	3
mbx	80	2000	Wurm	80	0
mcc	860	2000	census	860	0
mci	4000	1997	census	4294.54	3
mcq	10000	2000	SIL	10000	0
mcr	25000	2004	Whitehead	23005.8	47
mcv	300	1981	Wurm & Hattori	478.279	0
mcy	730	2014	Carter et al.	537.185	4
mcz	470	2003	SIL	441.592	1
mdb	700	1975	Wurm	1206.25	0
mdc	970	2000	census	970	0
mds	1350	2000	census	1350	0
meb	1570	2009	SIL	1284.97	0
med	100000	2011	Stewart et al.	78259.7	1264
mee	8400	1982	SIL	13034.7	4
mek	19000	2003	SIL	17851.6	15
met	700	2013	Stober	525.566	0
meu	39000	2008	A. Taylor	32692	0
mft	300	2000	census	300	0
mgl	5200	1983	census	7854.65	1
mgt	340	2003	SIL	319.449	0
mgu	8500	2000	census	8500	9
mhf	200	1978	McElhanon	334.252	0
mhl	2390	2003	SIL	2245.54	27
miw	600	2001	UNESCO	587.257	0
mjj	25	2000	Wurm	25	0
mjk	160	2015	Anderson et al.	115.397	2
mjm	510	2003	SIL	479.174	1
mjn	570	2003	SIL	535.547	0
mkc	520	2003	SIL	488.569	3
mkp	570	1981	Wurm & Hattori	908.73	0
mkr	650	2003	SIL	610.712	0
mle	2500	2008	Aikhenvald	2095.64	3
mlh	1700	2000	census	1700	5
mlp	4000	2006	SIL	3518.99	27
mmi	1500	2000	SIL	1500	2
mmo	1500	2011	SIL	1173.9	9
mmp	220	2007	NTM	188.953	0
mmq	400	2015	Daniels	288.492	3
mmt	900	2011	SIL	704.337	3
mmx	3000	1985	UBS	4298.9	3
mna	4500	2007	Bugenhagen & Bugenhagen	3864.95	13
mnm	450	2000	census	450	0
mox	4010	2000	census	4010	0
mpl	1700	2014	Carter et al.	1250.98	1
mpn	80	2000	Wurm	80	0
mpo	395	2000	D. Tryon	395	0
mpp	2600	2010	SIL	2079.72	1
mps	10000	1988	SIL	13293.6	3
mpt	3500	2007	Fedden	3006.07	1
mpv	12	2009	Retsema et al.	9.8214	0
mpx	20000	2005	Callister	18006.7	11
mqe	280	2003	SIL	263.076	0
mqv	50	2000	Wurm	50	0
mqw	300	1981	Wurm & Hattori	478.279	0
mqz	1180	2000	census	1180	1
msu	200	2000	Wurm	200	5
msx	200	1981	Wurm & Hattori	318.853	0
msy	12000	2018	PBT	8153.97	29
msz	10	unclear		10	0
mtc	910	2003	SIL	854.996	0
mtf	1000	2000	Wurm	1000	2
mti	1400	1998	SIL	1466.72	1
mtv	1250	2003	SIL	1174.45	5
mty	620	2003	SIL	582.525	3
mum	2450	2000	census	2450	0
mux	40900	2000	census	40900	41
mva	7950	2003	SIL	7469.47	38
mvk	1400	2000	census	1400	0
mvn	2300	2007	SIL	1975.42	0
mvq	50	2000	Wurm	50	0
mwa	120	2000	Wurm	120	0
mwb	700	2000	SIL	700	0
mwc	1230	1973	SIL	2163.23	2
mwg	3700	1991	SIL	4578.58	0
mwh	630	1982	SIL	977.6	0
mxk	410	2003	SIL	385.218	0
mxm	2000	1995	SIL	2254.66	0
mxw	370	2018	Evans et al.	251.414	0
myw	6000	1998		6285.93	1
mze	1100	2000	census	1100	0
mzu	1830	2007		1571.75	1
mzz	900	2000	SIL	900	0
nac	6220	2000	census	6220	0
naf	16000	1994	SIL	18470.2	32
nak	13000	1981	Wurm & Hattori	20725.4	12
nal	5140	1990	census	6511.9	2
nas	20000	2007	SIL	17177.5	3
nax	280	2003	SIL	263.076	0
nbk	170	1981	Wurm & Hattori	271.025	0
nby	150	2003	SIL	140.933	0
nca	6900	2009	Minter	5647.3	15
ncc	630	2000	census	630	2
nce	600	1991	SIL	742.473	0
ncf	1840	2000	census	1840	2
ncm	710	2018	Evans et al.	482.443	0
ncn	420	2000	census	420	0
nco	6000	2011	SIL	4695.58	1
nej	640	2000	census	640	0
net	750	2000	census	750	0
nex	200	2018	Evans et al.	135.899	0
nho	1750	2018	Moesinger	1189.12	1
nib	1640	2006	SIL	1442.79	1
nif	2000	2011	SIL	1565.19	1
nii	12000	1991	SIL	14849.5	4
nis	1700	2000	census	1700	1
niw	350	1998	NTM	366.679	0
niz	950	2000	census	950	2
nkg	690	2000	census	690	1
nkm	170	2018	Evans et al.	115.515	0
nmw	1100	2000	census	1100	0
nmx	1200	2018	Evans et al.	815.397	0
nnf	2100	2000	census	2100	8
nnk	2500	1991	SIL	3093.64	10
nnm	6000	2007	SIL	5153.26	4
noc	900	2006	SIL	791.773	6
nof	6700	2000	census	6700	5
noh	400	2000	census	400	0
nop	2300	2000	census	2300	5
nou	12900	1988	SIL	17148.7	8
npn	530	2000	census	530	0
nqn	300	unclear		300	0
nrz	3000	2007	SIL	2576.63	2
nsn	7000	2014	Glennon	5151.09	0
nss	2900	2000	census	2900	2
nud	180	2003	SIL	169.12	0
nuq	750	2015	SIL	540.922	0
nur	550	2003	SIL	516.756	1
nux	6300	1994	SIL	7272.62	12
nvm	1200	2003	SIL	1127.47	0
nwr	190	1990	SIL	240.712	0
nxr	5150	2000	Papua	5150	0
oin	1300	2000	M. Crowther	1300	0
okk	150	2000	M. Crowther	150	0
okv	35000	2000	census	35000	6
omo	1170	2003	SIL	1099.28	0
omw	7000	2003	SIL	6576.9	2
ong	13700	2003	SIL	12871.9	57
onj	150	2000	Wurm	150	1
onk	300	2000	M. Crowther	300	1
onn	1000	2010	SIL	799.892	0
onr	2000	2000	M.	2000	0
ons	10000	2011	SIL	7825.97	5
ont	3000	1996	SIL	3301.11	0
opm	12000	2005	SIL	10804	12
opo	2070	2005	SIL	1863.69	0
oro	13000	1977	SIL	21949.3	14
osu	200	2000	M. Crowther	200	0
oue	1000	2007	SIL	858.877	0
owi	330	1998	NTM	345.726	0
oyy	380	2005	SIL	342.127	0
pat	420	2000	census	420	0
pby	250	2012	SIL	191.569	0
pda	1070	2003	SIL	1005.33	0
ped	1390	2003	SIL	1305.98	7
pek	1060	2000	census	1060	0
pep	350	2018	Evans et al.	237.824	0
pex	2000	1975	SIL	3446.43	0
pgi	2140	2003	SIL	2010.65	2
pgz	30000	2015	N.	21636.9	0
pin	100	1981	Wurm & Hattori	159.426	0
pix	100	2000	Wurm	100	0
pkg	1090	2000	census	1090	4
pla	1500	1987	SIL	2043.68	13
pmr	50	2015	Daniels	36.0615	0
pnn	700	2005	Melliger	630.234	0
pnr	420	2003	SIL	394.614	2
ppe	70	2000	Wurm	70	0
ppn	110	2015	Smith	79.3352	0
ppo	3000	1985	SIL	4298.9	0
ppq	50	2000	census	50	0
ppt	2000	1990	UBS	2533.81	0
prm	1180	2011	SIL	923.464	1
prw	430	1981	Wurm & Hattori	685.533	1
psq	360	2000	census	360	0
pss	4000	2000	D. Tryon	4000	0
ptp	1700	2003	SIL	1597.25	4
pup	120	1981	Wurm & Hattori	191.312	0
pux	35	2003	SIL	32.8845	0
pwa	4000	1991	SIL	4949.82	2
pwg	3000	2007	SIL	2576.63	0
rai	10300	2000	census	10300	3
rak	1970	2000	census	1970	0
rao	6000	1992	UBS	7254.96	8
rea	590	2000	census	590	0
rhp	1430	2003	SIL	1343.57	1
rmk	630	2003	SIL	591.921	0
rmp	1590	2003	SIL	1493.89	9
roe	450	2003	SIL	422.8	0
roo	11600	2000	SIL	11600	0
rpt	330	1981	Wurm & Hattori	526.107	0
rro	12000	2002	SIL	11505.8	16
rwa	640	2003	SIL	601.316	2
rwo	11500	1998	SIL	12048	25
sbc	1460	2000	census	1460	1
sbe	2500	2007	SIL	2147.19	0
sbh	770	2000	census	770	1
sbi	160	2003	SIL	150.329	0
sbq	250	2015	Daniels	180.307	1
sdk	3300	2013	Richardson & Tupper	2477.67	0
seo	140	2000	S. Wurm	140	0
sew	1520	1972	census	2700.64	0
sgz	3000	1991	SIL	3712.36	1
sij	200	2007	Wurm	171.775	3
sim	6000	2006	SIL	5278.49	10
siq	400	1993	SIL	472.651	0
siu	330	2003	SIL	310.054	0
siv	80	1993	SIL	94.5302	0
siw	6600	unclear		6600	3
six	2580	2003	SIL	2424.06	9
sjr	2500	2005	Rowe	2250.84	1
skc	1600	2018	Pennington	1087.2	0
skm	1300	2000	census	1300	0
sks	4500	2007	SIL	3864.95	9
sll	6500	1981	Wurm & Hattori	10362.7	13
slw	400	2000	SIL	400	4
smb	3040	1990	census	3851.39	10
smc	80	2000	Wurm	80	0
smf	410	2003	SIL	385.218	0
smg	450	2012	SIL	344.824	0
smq	900	2001	SIL	880.885	0
smz	3000	2007	SIL	2576.63	0
snc	18000	2000	census	18000	43
snp	29000	2000	census	29000	43
snr	570	2003	SIL	535.547	0
snx	700	2003	Rueck & Jore	657.69	2
sny	1300	2000	census	1300	0
snz	3000	2017	SIL	2079.06	8
sol	8830	2000	census	8830	1
soq	2200	1998	SIL	2304.84	0
sow	970	2000	census	970	0
spd	550	2003	SIL	516.756	4
spe	700	2003	SIL	657.69	0
spk	520	2003	SIL	488.569	0
spl	7000	1988	SIL	9305.49	21
spm	650	2003	SIL	610.712	1
sps	1400	1998	SIL	1466.72	0
sra	130	1981	Wurm & Hattori	207.254	0
srf	160	1988	Holzknecht	212.697	3
sry	510	2000	census	510	0
ssd	1310	2003	SIL	1230.82	11
ssg	1400	2010	SIL	1119.85	0
ssj	500	2000	SIL	500	1
sso	300	2000	Wurm	300	6
sst	50100	1981	Wurm & Hattori	79872.6	14
ssu	10	2000	Wurm	10	0
ssx	3130	1981	Wurm & Hattori	4990.05	5
ssz	1750	2003	SIL	1644.22	0
stf	180	2000	census	180	0
stk	750	2018	Evans et al.	509.623	0
stm	500	2010	Bullock & Van Cott	399.946	0
sua	2500	1991	SIL	3093.64	0
sue	3600	2000	SIL	3600	9
sug	350	2000	census	350	0
sui	3510	2003	SIL	3297.84	1
svb	2800	2003	SIL	2630.76	6
swm	90	2000	Wurm	90	0
swp	6800	1981	Wurm & Hattori	10841	2
szb	8000	1981	Status	12754.1	0
taw	900	1990	UBS	1140.22	0
tbc	25000	2002	Ross	23970.4	72
tbd	630	2004	SIL	579.746	0
tbf	4000	2000	census	4000	0
tbg	6000	2003	SIL	5637.34	10
tbj	4000	2011	SIL	3130.39	0
tbo	20000	2000	census	20000	4
tbs	740	2003	SIL	695.272	0
tbv	2230	1980	census	3651.55	0
tbx	2350	1979	census	3887.56	4
tci	930	2018	Evans et al.	631.933	0
tei	520	2003	SIL	488.569	0
tgc	6000	1991	SIL	7424.73	4
tgi	2000	2000	SIL	2000	0
tgo	2000	1987	SIL	2724.91	0
tgu	3000	1991	SIL	3712.36	3
tif	3600	2003	SIL	3382.4	1
tim	11000	1991	SIL	13612	11
tio	5000	1991	SIL	6187.27	1
tkv	1000	2012	SIL	766.275	0
tlf	5400	1994	SIL	6233.68	10
tlx	1620	2000	census	1620	0
tmd	2000	2000	SIL	2000	0
tmq	790	2003	SIL	742.25	1
tmy	2100	2010	SIL	1679.77	3
tnh	3040	2003	SIL	2856.25	2
tns	30	2000	Wurm	30	0
tof	1050	2002	SIL	1006.76	2
tpa	1280	2001	SIL	1252.81	0
tpi	122000	2004	SIL	112268	0
tpz	5350	2004	SIL	4923.24	0
tqm	5	2002	SIL	4.79409	0
tqo	23000	1977	SIL	38833.4	47
tqp	2000	2002	SIL	1917.63	0
trb	130	1990	SIL	164.698	1
trh	25	2000	Wurm	25	0
tsx	1730	2002	SIL	1658.75	0
ttd	7000	2000	census	7000	1
tte	2400	2007	SIL	2061.31	1
ttu	2000	2014	Jepson	1471.74	0
ttv	5100	2000	census	5100	12
tua	460	2000	census	460	0
tuc	4000	2010	Bugenhagen	3199.57	4
tuh	2000	2012	SIL	1532.55	1
twp	1400	2000	census	1400	0
tww	360	2000	census	360	0
tya	350	1981	Wurm & Hattori	557.992	4
tzx	2080	2003	SIL	1954.28	0
uar	4500	2004	SIL	4141.04	6
ubr	2560	2000	census	2560	1
ubu	34200	2000	census	34200	82
ufi	550	1978	McElhanon	919.194	1
uis	350	2001	UNESCO	342.566	1
ukg	170	2003	SIL	159.725	0
uln	10	2016	P. Maitz	7.06949	0
una	630	2014	Carter et al.	463.598	1
unu	7	2012	SIL	5.36393	0
upi	290	2003	SIL	272.471	0
urg	1500	2000	SIL	1500	1
uri	3740	2003	SIL	3513.94	0
urm	370	2003	SIL	347.636	0
uro	5000	2018	SIL	3397.49	0
urt	6280	2003	SIL	5900.42	2
urw	2250	2003	SIL	2114	13
urx	800	2003	SIL	751.645	0
usa	2000	2006	SIL	1759.5	3
usu	270	2003	SIL	253.68	0
utu	580	1981	Wurm & Hattori	924.673	5
uvh	2500	1991	SIL	3093.64	15
uvl	6000	2008	Pearson & van den Berg	5029.54	0
val	70	2000	Wurm	70	0
vam	2700	2011	SIL	2113.01	39
van	1740	2003	SIL	1634.83	0
viv	6000	1984	SIL	8824.78	1
vmg	600	2000		600	0
wab	120	2000	Wurm	120	0
wag	1020	2000	census	1020	0
waj	1300	1988	SIL	1728.16	1
wat	360	2001		352.354	0
wax	590	2003	SIL	554.338	1
waz	530	2000	census	530	0
wdg	950	2003	SIL	892.579	2
wed	2200	2000	D. Tryon	2200	5
wei	700	2002	SIL	671.172	0
wer	6900	2017	SIL	4781.83	10
wgb	600	2000	census	600	0
wgi	39000	1999	SIL	39897	42
whg	58000	2000	census	58000	23
wii	100	2004	SIL	92.0232	1
wiu	15300	1981	Wurm & Hattori	24392.2	62
wiv	7000	2006	van den Berg & Bachet	6158.24	1
wla	230	2003	SIL	216.098	0
wmc	220	2000		220	0
wmo	4260	2003	SIL	4002.51	1
wmx	6	2016	Honeyman	4.2417	0
wnb	590	2003	SIL	554.338	0
wnc	8000	2012	Quigley	6130.2	4
wnp	1070	2003	SIL	1005.33	2
wnu	1400	1991	SIL	1732.44	3
woc	1620	2003	SIL	1522.08	0
wog	700	1998	SIL	733.358	0
wos	7200	2000	census	7200	0
wra	3000	2005	Corris	2701	4
wrs	2500	unclear		2500	3
wrv	600	1991	SIL	742.473	0
wsk	20000	2007	SIL	17177.5	92
wsr	350	1981	Wurm & Hattori	557.992	1
wtf	510	2003	SIL	479.174	0
wtk	350	1998		366.679	0
wut	900	2003	SIL	845.601	3
wuv	1600	2014	Hafford	1177.39	1
xbi	2970	2003	SIL	2790.48	2
xes	770	2003	SIL	723.459	0
xeu	5970	2000	census	5970	1
xkx	550	2003	SIL	516.756	0
xla	800	1998	SIL	838.123	0
xoi	320	2003	SIL	300.658	0
xop	540	2000	census	540	0
xow	25	2000	Wurm	25	0
xrw	63	2003	SIL	59.1921	0
xsi	3500	1987	SIL	4768.6	3
xsp	180	2003	SIL	169.12	0
ybm	700	1981	Wurm & Hattori	1115.98	0
ybo	1500	2000	census	1500	7
ybx	66	2000	census	66	0
yby	2000	1991	SIL	2474.91	12
yde	180	2000	census	180	0
ydk	770	2003	SIL	723.459	0
yee	300	2000	Wurm	300	0
yev	150	2017	Wilson	103.953	0
ygl	45	2000	census	45	0
ygm	280	2003	SIL	263.076	1
ygr	21100	1982	SIL	32741.8	43
ygw	10000	2005	R. Westerveld	9003.34	29
yis	800	2014	SIL	588.696	0
ykk	100	1998	SIL	104.765	0
ykm	3460	2003	SIL	3250.87	9
ykr	1050	2000	SIL	1050	3
yla	1210	2003	SIL	1136.86	0
ylb	1330	2005	SIL	1197.44	0
yle	3750	1998	Rossel Health Centres	3928.7	0
ylg	160	2003	SIL	150.329	0
yll	2470	2000	census	2470	4
ylu	500	2008	SIL	419.128	2
ymb	1080	2003	SIL	1014.72	0
yml	2800	1987	SIL	3814.88	0
ymo	730	2000	census	730	0
ymp	1580	2000	census	1580	11
ynl	910	2016	J. Claussen	643.324	0
yon	6000	1999	SIL	6138	2
yra	380	2000	census	380	0
yrb	750	1981	Wurm & Hattori	1195.7	0
yrw	130	2003	SIL	122.142	0
yss	1990	2000	census	1990	0
ytw	270	2006	SIL	237.532	1
yuj	1140	1994	SIL	1316	1
yut	9000	2010	SIL	7199.03	14
yuw	2380	2000		2380	2
ywa	1370	2003	SIL	1287.19	0
yyu	200	2014	SIL	147.174	0
zeg	1820	1979	census	3010.79	6
zgr	100	2000	Wurm	100	0
zia	4500	2000	SIL	4500	6
zik	1500	1990	UBS	1900.36	0
zsa	600	2000	SIL	600	0
zsu	1160	2000	census	1160	1
zuh	6000	1982	SIL	9310.47	49

## Sheet: Notes
Notes:
ISO – language code
N – number of speakers from Ethnologue database (8) with the year and source of that estimate
N(2000) - estimated number of speakers in the year 2000 (A1, see Materials and Methods)
R – number of respondents in our data
SIL = Summer Institute of Linguistics, census = PNG National Census; see Ethnologue (8) for other data sources.
The population size data were used to calculate the Greenberg's index of language diversity at 0.989.
