# Supplementary material for: Language and ethnobiological skills decline precipitously in Papua New Guinea, the world’s most linguistically diverse nation
Source: Proc Natl Acad Sci U S A. 2021 May 26;118(22):e2100096118. doi: 10.1073/pnas.2100096118 (PMC8179190; doi:10.1073/pnas.2100096118)
Supplement: Supplementary File [file pnas.2100096118.sd02.xlsx]

## Sheet: Title
The world’s hotspot of linguistic and biocultural diversity under threat Dataset_02 A. Kik1,2,3*, M. Adamec4, A. Y. Aikhenvald5, J. Bajzekova1,3, N. Baro6,7, C. Bowern8, R. K. Colwell9,10, P. Drozd4, P. Duda1, S. Ibalim1,3,6, L. Re Jorge3, J. Mogina11, B. Ruli6, K. Sam1,3, H. Sarvasy12, S. Saulei7, G. D. Weiblen13, J. Zrzavy1 & V. Novotny1,3* 1Faculty of Sciences, University of South Bohemia, Ces…
Dataset_02: Data for the independent and dependent variables for individual respondents, used for the GLMM analyses

## Sheet: Data
QuestionnaireID	Language	L1_BodyParts	L2_LangFluency	A1_LangSize	A2_Status	A3_Endangered	A4_Region	A5_Elev	A6_BibleTran	B1_Urbanization	B2_Isolation	B3_ParentEdu	B4_ParentJob	C1_ParentsFluency	C2_HomeLang	C3_SameLang	D1_Gender	D2_EngGrade	D3_MathGrade	D4_TradSkills	D5_ModSkills	D6_Trad-Mod	D7_FriendLang	D8_TeachingLLang	E1_BirdNames	E2_PlantUse
Aso-10	zuh	15	2	3.96897	3	0	1	3.28398	1	1	1	4	3	3	2	0	0	2	3	9	2	0.4	0	Yes because it is part of my culture	0	0
Aso-100	med	24	3	4.89354	3	0	1	3.19728	1	1	1	3	2	3	2	1	0	2	1	9	2	0.4	0	Yes because it is part of my culture	2	2
Aso-101	kyg	23	3	4.29247	3	0	1	3.26951	1	1	1	3	3	3	2	0	0	2	2	6	3	-0.15	0	Yes because it is part of my culture	8	8
Aso-103	snp	19	2	4.4624	3	0	1	3.37107	1	1	1	4	3	3	1	0	0	4	4	8	2	0.3	0	No because I do not speak it myself	8	0
Aso-105	for	21	2	4.32298	3	0	1	3.10823	1	1	1	2	1	3	2	0	0	2	4	10	4	0	0	No because I do not speak it myself	0	9
Aso-107	aso	8	1	4.61144	3	0	1	3.30707	1	1	1	4	1	3	2	0	0			7	1	0.45	1	Yes because it is part of my culture	5	0
Aso-109	zuh	0	1	3.96897	3	0	1	3.28398	1	1	1	4	1	3	1	1		2	2	6	0	0.6	1	No because I do not speak it myself	1	4
Aso-11	zuh	1	2	3.96897	3	0	1	3.28398	1		1	4	2	3	2	0	0	3	2	6	3	-0.15	0	Yes because it is part of my culture	9	1
Aso-111	zuh	2	1	3.96897	3	0	1	3.28398	1	1	1	6	3	3	2	1	1	3	3	8	2	0.3	1	No because I do not speak it myself	2	1
Aso-112	snp	18	1	4.4624	3	0	1	3.37107	1	1	1	4	2	3	2	1	0	2	3	7	2	0.2	0	Yes because it is part of my culture	0	3
Aso-113	gah	1	3	4.40782	6	1	1	2.02531	1	1	1	6	3	3	2	1		2	1	7	3	-0.05	0	Yes because it is part of my culture	7	6
Aso-115	aso	16	2	4.61144	3	0	1	3.30707	1	3	1	3	3	3	2	0	0	3	2	8	2	0.3	0	Yes because it is part of my culture	5	1
Aso-116	gvf	14	2	4.91098	3	0	1	3.14829	1	1	1	4	2	3	2	0	0	2	3	8	3	0.05	0	Yes because it is a useful skill for my children	1	3
Aso-119	gah	0	1	4.40782	6	1	1	2.02531	1	1	1	2	1	3	2	0	0	3	2	5	3	-0.25	0	Yes because it is part of my culture	9	3
Aso-12	gah	24	1	4.40782	6	1	1	2.02531	1	1	1	2	1	3	2	0	1	2	2	9	1	0.65	0	No because I do not speak it myself	5	10
Aso-120	kbq	11	1	4.80072	3	0	1	3.2235	1	1	1	6	3	3	2	1	0	3	2	8	1	0.55	1	Yes because it is part of my culture	1	2
Aso-121	gah	15	1	4.40782	6	1	1	2.02531	1	1	1	4	1	3	2	0		2	3	4	1	0.15	0	Yes because everyone in my village/town does it	6	5
Aso-123	kbq	0	1	4.80072	3	0	1	3.2235	1	2	4	6	3	3	2	0	1	3	3	4	3	-0.35	1	Yes because it is part of my culture	7	3
Aso-126	aso	24	2	4.61144	3	0	1	3.30707	1	1		6	3	3	2	1	0	3	2	7	2	0.2	0	Yes because it is part of my culture	10	2
Aso-13	aso	12	1	4.61144	3	0	1	3.30707	1	1	1	3	3	3	1	1		2	1	9	2	0.4	0	Yes because it is a useful skill for my children	2	2
Aso-130	bef	23	3	4.65321	5	1	1	3.19285	1	1	1	4	3	3	2	1	1	2	3	6	3	-0.15	0	Yes because it is part of my culture	8	2
Aso-131	agd	24	3	4.43136	4	0	1	1.32222	1	1	1	5	1	3	2	1	0	2	2	9	3	0.15	1	Yes because it is part of my culture	4	5
Aso-133	kbq	24	3	4.80072	3	0	1	3.2235	1	3	1	3	1	3	2	1	0	1	1	5	4	-0.5	0	Yes because it is part of my culture	4	6
Aso-134	kbq	24	1	4.80072	3	0	1	3.2235	1	1	1	3	1	3	2	1	0	2	2	5	1	0.25	1	No because I do not speak it myself	4	0
Aso-135	kbq	22	3	4.80072	3	0	1	3.2235	1	1	4	2	1	3	2	1	0	1	2	0			1	Yes because it is part of my culture	6	0
Aso-137	aso	24	1	4.61144	3	0	1	3.30707	1	1	1	2	1	3	2	1	0	3	2	8	2	0.3	0	No because I do not speak it myself	5	2
Aso-138	snp	15	2	4.4624	3	0	1	3.37107	1	1	1	6	3	3	2	0	1	2	3	3	4	-0.7	0	No because it is not a useful skill for my child	4	5
Aso-139	aso	7	2	4.61144	3	0	1	3.30707	1	1	1	2	2	3	2	1	0	3	2	7	2	0.2	0	Yes because it is part of my culture	6	9
Aso-14	zuh	24	0	3.96897	3	0	1	3.28398	1	1	1	2	1	3	2	0	0	2	2	7	4	-0.3	0	No because I do not speak it myself	9	4
Aso-141	zuh	18	1	3.96897	3	0	1	3.28398	1	1	4	6	3	3	2	0	0	2	1	7	1	0.45	1	Yes because it is a useful skill for my children	7	0
Aso-144	zuh	22	3	3.96897	3	0	1	3.28398	1	1	4	6	3	3	2	1	1	2	3	4	2	-0.1	0	Yes because it is a useful skill for my children	2	1
Aso-145	omw	24	2	3.81802	3	0	1	1.39794	1	1	1	5	1	3	2	0	1	2	3	5	3	-0.25	1	Yes because it is part of my culture	5	1
Aso-146	kue	24	2	5.0607	1	0	1	3.0103	1	1	1	2	1	3	2	0	1	2	2	4	3	-0.35	0	No because I do not speak it myself	2	0
Aso-147	gyb	6	3	3.39617	4	0	2	1.60206	0	3	1	2	2	3	2	1	0	2	1	7	4	-0.3	0	Yes because everyone in my village/town does it	5	0
Aso-148	snp	21	3	4.4624	3	0	1	3.37107	1	1	4	1	1	3	1	1	0	3	2	8	2	0.3	1	Yes because it is a useful skill for my children	3	2
Aso-149	kue	24	3	5.0607	1	0	1	3.0103	1	1	1	4	1	3	1	1	0	2	2	8	3	0.05	1	Yes because it is part of my culture	7	3
Aso-15	kbq	10	3	4.80072	3	0	1	3.2235	1	1	1	1	2	3	2	0	0	2	2	6	2	0.1	0	Yes because it is part of my culture	2	1
Aso-150	ino	16	3	4.07248	3	0	1	1.69897	1	3	1	3	2	3	2	1	0	3	3	6	3	-0.15	0	Yes because it is part of my culture	10	3
Aso-151	zuh	24	3	3.96897	3	0	1	3.28398	1	1	1	2	1	3	2	0	0	3	3	8	2	0.3	0	Yes because it is part of my culture	4	4
Aso-154	ygr	16	1	4.5151	3	0	1	3.18041	1	1	1	3	2	3	2	1	0	2	2	9	1	0.65	0	No because I do not speak it myself	1	0
Aso-155	snp	24	3	4.4624	3	0	1	3.37107	1	1	1	6	3	3	1	1	0	2	3	10	4	0	1	Yes because it is part of my culture	4	6
Aso-156	snp	15	3	4.4624	3	0	1	3.37107	1	1	1	3	2	3	2	1	0	2		6	3	-0.15	0	Yes because it is part of my culture	5	8
Aso-157	zuh	14	0	3.96897	3	0	1	3.28398	1	1	1	1	1	3	2	0	0	2	1	6	2	0.1	0	No because I do not speak it myself	10	1
Aso-158	gah	18	2	4.40782	6	1	1	2.02531	1	1	1	6	3	3	2	0	0	3	3	8	2	0.3	0	Yes because it is part of my culture	7	0
Aso-159	zuh	24	3	3.96897	3	0	1	3.28398	1	2	1	3	1	3	2	1	0	2	2	6	3	-0.15	0	Yes because it is a useful skill for my children	9	4
Aso-16	gah	4	2	4.40782	6	1	1	2.02531	1	1	1	2	1	3	2	1	0	2	2	10	3	0.25	0	Yes because it is part of my culture	6	5
Aso-162	aso	18	2	4.61144	3	0	1	3.30707	1	3	1	3	2	3	3	0	0	2	2	6	4	-0.4	0	No because I do not speak it myself	5	4
Aso-163	tqo	20	3	4.5892	3	0	3	1.23045	1	1	1	4	1	3	2	1	1			3	3	-0.45	1	Yes because it is part of my culture	4	0
Aso-165	zuh	5	3	3.96897	3	0	1	3.28398	1	1	1	2	2	3	2	1	0	3	1	9	3	0.15	0	Yes because it is a useful skill for my children	2	3
Aso-166	akh	20	3	4.66441	4	0	2	3.29667	1	1	1	6	3	1	2	1	0	2	1	8	3	0.05	0	Yes because it is part of my culture	9	9
Aso-167	aso	24	2	4.61144	3	0	1	3.30707	1	1	4	6	3	3	1	1	0	2	1	9	3	0.15	0	Yes because it is part of my culture	10	5
Aso-17	gah	1	3	4.40782	6	1	1	2.02531	1	1	1	2	1	3	2	0	1	2	2	2	1	-0.05	0	Yes because it is a useful skill for my children	6	2
Aso-171	snp	12		4.4624	3	0	1	3.37107	1	1	1	2	2	3	2		0	3	3	9	1	0.65	1		6	0
Aso-172	ygr	23	1	4.5151	3	0	1	3.18041	1	1	1	3	2	3	2	0	1	2	3	3	3	-0.45	0	Yes because it is part of my culture	3	1
Aso-173	zuh	3	3	3.96897	3	0	1	3.28398	1	1	1	6	3	3	1	1	0	4	3	9	2	0.4	1	Yes because it is part of my culture	0	0
Aso-174	hui	23	1	5.06963	3	0	1	3.24551	1	1	1	2	1	3	2	1	0	4	3	9	3	0.15	1	No because I do not speak it myself	0	2
Aso-176	for	21	3	4.32298	3	0	1	3.10823	1	1	1	2	1	3	2	1	1	1	2	4	3	-0.35	0	Yes because it is part of my culture	6	0
Aso-18	zuh	15	2	3.96897	3	0	1	3.28398	1	3	1	4	3	3	2	0	1	3	4	3	4	-0.7	0	No because I do not speak it myself	10	2
Aso-180	zuh	14	1	3.96897	3	0	1	3.28398	1	1	1	5	1	3	2	0	0	3	4	8	3	0.05	1	Yes because it is part of my culture	8	0
Aso-181	kyg	19	2	4.29247	3	0	1	3.26951	1	1	1	2	1	3	2	1	0	3	3	9	3	0.15	1	Yes because it is part of my culture	9	2
Aso-183	for	22	3	4.32298	3	0	1	3.10823	1	1	1	5	3	3	2	0	0	2	1	7	2	0.2	1	Yes because it is part of my culture	9	0
Aso-184	snp	6	2	4.4624	3	0	1	3.37107	1	1	4	3	1	3	2	0	0	2	4	8	3	0.05	1	Yes because it is part of my culture	3	2
Aso-187	for	2	2	4.32298	3	0	1	3.10823	1	3	1	4	3	3	2	1	0	1	2	9	3	0.15	0	Yes because it is part of my culture	2	4
Aso-189	snp	17		4.4624	3	0	1	3.37107	1	1	1	2	1	3						0					8	0
Aso-19	snp	18	2	4.4624	3	0	1	3.37107	1	1	1	1	1	3	1	1	0	4	2	6	3	-0.15	0	Yes because it is part of my culture	5	2
Aso-191	aso	20	1	4.61144	3	0	1	3.30707	1	1	1	2	2	3	2	0	0	3	3	8	2	0.3	1	Yes because it is part of my culture	5	2
Aso-192	zuh	24	3	3.96897	3	0	1	3.28398	1	1	1	6	3	3	2	1	0	3	2	7	1	0.45	1	Yes because it is part of my culture	0	2
Aso-193	zuh	19	3	3.96897	3	0	1	3.28398	1	1	1	2	3	3	1	1	0	2	2	5	2	0	0	Yes because it is part of my culture	0	3
Aso-194	zuh	19	3	3.96897	3	0	1	3.28398	1	1	1	2	1	3	1	1	0	2	2	5	2	0	1	Yes because it is part of my culture	0	7
Aso-195	gyb	20	3	3.39617	4	0	2	1.60206	0	1	1	2	2	3	1	0	0	2	2	9	3	0.15	0	Yes because it is part of my culture	5	6
Aso-196	hui	24	3	5.06963	3	0	1	3.24551	1	1	1	4	3	3	2	1	0	2	2	8	3	0.05	0	Yes because it is a useful skill for my children	4	8
Aso-198	gah	24	3	4.40782	6	1	1	2.02531	1	1	1	2	2	3	2	1	0	2	1	8	3	0.05	1	Yes because it is part of my culture	8	10
Aso-2	kue	23	1	5.0607	1	0	1	3.0103	1	1	1	2	2	3	2	1	0	2	2	9	1	0.65	1	Yes because it is part of my culture	0	3
Aso-20	zuh	5	2	3.96897	3	0	1	3.28398	1	1	1	6	3	3	2	1	1			2	2	-0.3		Yes because it is part of my culture	2	1
Aso-200	aso	13	3	4.61144	3	0	1	3.30707	1	1	1	2	1	3	1	0	0	3	2	8	1	0.55	0	Yes because it is a useful skill for my children	7	0
Aso-201	kue	24	3	5.0607	1	0	1	3.0103	1	1	1	2	2	3	2	1	0	2	2	9	2	0.4	0	Yes because it is part of my culture	2	5
Aso-203	ghs	22	0	4.06092	3	0	2	2.95665	1	1	1	3	1	3	2	0		2	2	9	3	0.15	1	Yes because it is part of my culture	10	1
Aso-205	bef	18	3	4.65321	5	1	1	3.19285	1	1	1	2	1	3	1	1	0	2	2	7	2	0.2	1	Yes because it is a useful skill for my children	10	2
Aso-206	for	11	3	4.32298	3	0	1	3.10823	1	1	1	1	1	3	2	1	0	2	3	7	2	0.2	0	Yes because it is part of my culture	6	2
Aso-207	abt	18	3	4.73598	3	0	2	1.94939	1	1	1	4	3	3	1	1	0	3	2	10	4	0	1	Yes because it is part of my culture	4	0
Aso-208	zuh	23	3	3.96897	3	0	1	3.28398	1	1	1	3	2	3	1	1	0	2	3	10	2	0.5	0	Yes because it is part of my culture	10	0
Aso-21	zuh	13	2	3.96897	3	0	1	3.28398	1	3	1	6	3	3	2	1	0	3	1	7	4	-0.3	0	Yes because it is part of my culture	2	6
Aso-210	aso	19	2	4.61144	3	0	1	3.30707	1	1	1	2	1	3	2	1	0	2	1	8	2	0.3	0	Yes because it is a useful skill for my children	6	1
Aso-215	snp	24	3	4.4624	3	0	1	3.37107	1	1	1	4	1	3		1	0			0				Yes because it is a useful skill for my children	9	2
Aso-216	aso	23	2	4.61144	3	0	1	3.30707	1	1	1	2	1	3	2	0	0	2	2	8	2	0.3	0	Yes because it is part of my culture	10	10
Aso-217	ino	23	3	4.07248	3	0	1	1.69897	1	1	1	3	1	3	2	1	0	2	1	7	2	0.2	0	Yes because it is part of my culture	7	0
Aso-218	kbq	18	3	4.80072	3	0	1	3.2235	1	1	1	2	1	3	1	1	0	2	2	6	2	0.1	1	Yes because it is part of my culture	7	0
Aso-22	snp	12	3	4.4624	3	0	1	3.37107	1	1	1	2	1	3	2	1	0	2	1	8	2	0.3	1	Yes because it is part of my culture	2	1
Aso-220	zuh	14	2	3.96897	3	0	1	3.28398	1	1	1	1	1	3	2	0	1	2	2	5	3	-0.25	1	Yes because it is part of my culture	3	1
Aso-221	kue	7	3	5.0607	1	0	1	3.0103	1	3	1	5	3	3	2	1	0	2	3	5	4	-0.5	0	Yes because everyone in my village/town does it	0	1
Aso-222	gah	22	2	4.40782	6	1	1	2.02531	1	3	1	5	3	3	2	0	0	2	2	7	3	-0.05	1	Yes because it is part of my culture	6	2
Aso-223	gah	1	2	4.40782	6	1	1	2.02531	1	1	1	4	3	3	2	1	0	2	1	9	3	0.15	1	Yes because it is part of my culture	2	0
Aso-224	for	6	0	4.32298	3	0	1	3.10823	1	2	1	2	3	3	2	1	1	3	3	2	4	-0.8	1	No because I do not speak it myself	3	2
Aso-225	gah	8	3	4.40782	6	1	1	2.02531	1	1	1	4	1	3	2	0	1	3	2	2	4	-0.8	0	Yes because it is a useful skill for my children	2	8
Aso-227	gah	20	2	4.40782	6	1	1	2.02531	1	1	1	4	3	3	2	1	0	3	3	6	2	0.1	1	Yes because it is part of my culture	3	7
Aso-228	gah	14	2	4.40782	6	1	1	2.02531	1	1	1	5	1	3	2	1		2	3	7	2	0.2	0	No because I do not speak it myself	3	9
Aso-229	gah	7	2	4.40782	6	1	1	2.02531	1	1	4	4	1	3	2	1	0	2	1	8	2	0.3	0	Yes because it is part of my culture	10	9
Aso-23	gah	12	2	4.40782	6	1	1	2.02531	1	2	1	6	3	3	2	1	0	2	3	5	1	0.25	0	Yes because it is part of my culture	2	2
Aso-230	aso	10	2	4.61144	3	0	1	3.30707	1	1	1	2	1	3	2	0	1	2	3	2	3	-0.55	0	Yes because it is part of my culture	0	9
Aso-231	bef	8	2	4.65321	5	1	1	3.19285	1	1	1	3	1	3	2	1	1	2	3	3	2	-0.2	0	Yes because it is part of my culture	1	10
Aso-232	gdr	18	3	3.55394	3	0	1	1.5682	1	1	1	6	3	3	3	1	0	2	3	5	4	-0.5	0	Yes because it is part of my culture	6	7
Aso-233	auy	22	3	4.04532	3	0	1	3.26811	1	3	4	2	3	3	1	1	0	2	2	9	4	-0.1	0	Yes because it is part of my culture	9	10
Aso-234	gah	3	2	4.40782	6	1	1	2.02531	1	1	1	5	2	3	2	1	0	2	3	8	4	-0.2	0	No because I do not speak it myself	5	2
Aso-237	gah	21	3	4.40782	6	1	1	2.02531	1	1	1	4	3	3	2	1	0	2	2	8	2	0.3	1	Yes because it is part of my culture	6	1
Aso-239	gah	0	0	4.40782	6	1	1	2.02531	1	1	1	2	2	3	2	0	0	1	1	8	4	-0.2	1	Yes because it is part of my culture	0	2
Aso-24	zuh	8	3	3.96897	3	0	1	3.28398	1	1	1	2	2	3	2	1		3	3	8	0	0.8	0	Yes because it is a useful skill for my children	2	9
Aso-240	kyg	24	3	4.29247	3	0	1	3.26951	1	1	1	1	3	3	1	1	0	2	1	8	2	0.3	0	Yes because it is part of my culture	7	5
Aso-25	gah	4	3	4.40782	6	1	1	2.02531	1	1	1	5	2	3	2	1	0	3	3	7	4	-0.3	0	Yes because it is part of my culture	4	6
Aso-28	snp	0	3	4.4624	3	0	1	3.37107	1	1	1	3	1	3	2	1	0	2	3	5	3	-0.25	1	Yes because it is part of my culture	4	0
Aso-29	kbq	0	1	4.80072	3	0	1	3.2235	1	1	1	5	3	3	2		1	2	4	3	4	-0.7	0	No because I do not speak it myself	5	5
Aso-3	for	16	1	4.32298	3	0	1	3.10823	1	1	1	2	1	3	2	0	0	2	3	9	3	0.15	0	Yes because it is part of my culture	9	0
Aso-30	gah	11	2	4.40782	6	1	1	2.02531	1	1	1	4	1	3	2	1	1	2	2	5	4	-0.5	0	Yes because it is part of my culture	0	3
Aso-31	gah	15	0	4.40782	6	1	1	2.02531	1	3	1	5	3	3	2	0	1	3	2	4	4	-0.6	0	No because I do not speak it myself	8	0
Aso-33	auy	15	3	4.04532	3	0	1	3.26811	1	1	1	4	3	3	2	1	0	2	2	7	3	-0.05	0	Yes because it is part of my culture	10	10
Aso-34	gaj	24	1	4.34439	3	0	1	1.47712	0	1	1	2	1	3	2	0	0	2	1	10	3	0.25	0	Yes because it is a useful skill for my children	0	3
Aso-36	hmt	24	1	4.67343	3	0	3	2.98856	0	3	1	6	3	3	2	0	1	2	3	6	4	-0.4	0	Yes because it is part of my culture	2	0
Aso-37	omw	21	3	3.81802	3	0	1	1.39794	1	1	1	1	1	3	2	1	0			7	3	-0.05	0	Yes because it is part of my culture	7	3
Aso-38	bef	5	1	4.65321	5	1	1	3.19285	1	1	1	6	3	3	2	1	0	2	2	6	3	-0.15	0	Yes because it is part of my culture	10	4
Aso-39	hmt	21	3	4.67343	3	0	3	2.98856	0	3	1	4	2	3	2	1	0	3	2	4	4	-0.6	1	Yes because it is a useful skill for my children	0	4
Aso-4	kbq	17	2	4.80072	3	0	1	3.2235	1	1	1	3	3	3	1	0	0	2	2	8	2	0.3	0	Yes because it is part of my culture	4	10
Aso-40	kue	19	3	5.0607	1	0	1	3.0103	1	1	1	3	2	3	2	0	0	2	2	7	4	-0.3	1	Yes because it is part of my culture	9	4
Aso-43	zuh	0	2	3.96897	3	0	1	3.28398	1	3	1	3	3	3	2	1	0	2	1	2	1	-0.05	0	No because I do not speak it myself	8	1
Aso-44	gah	1	1	4.40782	6	1	1	2.02531	1	1	1	2	1	3	2	1	0	2	3	7	3	-0.05	0	No because I do not speak it myself	9	2
Aso-45	aso	24	3	4.61144	3	0	1	3.30707	1	1	1	5	3	3	2	1	0	1	1	7	2	0.2	1	Yes because it is part of my culture	2	5
Aso-46	zuh	0	3	3.96897	3	0	1	3.28398	1	1	1	2	1	3	2	1	0	3	1	7	3	-0.05	0	Yes because it is part of my culture	7	10
Aso-47	aso	12	2	4.61144	3	0	1	3.30707	1	3	1	4	1	3	2	1	0	3	2	7	1	0.45	0	Yes because it is part of my culture	7	10
Aso-48	aso	16	2	4.61144	3	0	1	3.30707	1	1	1	4	1	3	2	0	0	3	2	10	3	0.25	0	No because I do not speak it myself	2	3
Aso-5	kmu	22	2	3.79218	3	0	1	1.72428	1	1	1	6	3	3	1	0		2	1	9	3	0.15	0	Yes because it is part of my culture	10	6
Aso-51	byr	24	3	3.92229	3	0	1	3.13226	1	1	1	3	1	3	1	1	0	2	2	7	2	0.2	1	Yes because it is part of my culture	0	7
Aso-53	aso	6	3	4.61144	3	0	1	3.30707	1	1	3	2	1	3	1	1	0	4	1	8	2	0.3	0	Yes because it is part of my culture	6	0
Aso-54	wiu	24	2	4.38725	3	0	1	3.13893	1	1	1	2	2	3	2	1	0	3	1	4	2	-0.1	0	Yes because it is part of my culture	8	4
Aso-55	gah	12	3	4.40782	6	1	1	2.02531	1	1	1	5	2	3	2	1	0	2	2	10	3	0.25	0	Yes because it is part of my culture	0	1
Aso-56	bef	17	3	4.65321	5	1	1	3.19285	1	1	1	6	3	3	2	1	1	2	4	6	3	-0.15	1	Yes because it is part of my culture	6	1
Aso-57	ino	16	0	4.07248	3	0	1	1.69897	1	1	1	4	2	3	2	1	0	1	4	8	3	0.05	1	No because I do not speak it myself	6	0
Aso-59	zuh	12	3	3.96897	3	0	1	3.28398	1	1	1	6	3	3	2	1	0	1	1	9	3	0.15	0	Yes because it is part of my culture	3	1
Aso-6	aso	6	0	4.61144	3	0	1	3.30707	1	1	1	5	1	3	1	0	0	2	1	9	3	0.15	0	Yes because it is part of my culture	0	7
Aso-60	snp	13	3	4.4624	3	0	1	3.37107	1	1	1	3	2	3	2	0	0	2	2	6	3	-0.15	1	Yes because it is part of my culture	5	1
Aso-61	kue	13	3	5.0607	1	0	1	3.0103	1	1	1	2	3	3	2	0	0	2	1	6	3	-0.15	0	Yes because it is a useful skill for my children	7	0
Aso-62	zuh	2	3	3.96897	3	0	1	3.28398	1	3	1	6	3	3	2	1	0	2	1	6	3	-0.15	0	No because it is not a useful skill for my child	6	2
Aso-63	snp	21	3	4.4624	3	0	1	3.37107	1	1	1	3	3	3	2	1	0	3	2	5	3	-0.25	1	Yes because it is part of my culture	0	1
Aso-64	ygr	21	3	4.5151	3	0	1	3.18041	1	1	1	2	1	3	2	1	0	2	2	10	3	0.25	1	Yes because it is part of my culture	5	1
Aso-65	aso	16	3	4.61144	3	0	1	3.30707	1	3	1	6	3	3	2	0	1	1	2	5	4	-0.5	0	Yes because everyone in my village/town does it	6	1
Aso-67	snp	23	2	4.4624	3	0	1	3.37107	1	1	1	2	3	3	1	1		2	1	8	2	0.3	1	Yes because it is part of my culture	4	0
Aso-68	aso	24	2	4.61144	3	0	1	3.30707	1	1	1	2	2	3	2	0	0	2	2	6	3	-0.15	1	Yes because it is part of my culture	1	0
Aso-7	kue	23	3	5.0607	1	0	1	3.0103	1	1	1	4	1	3	2	1	0	3	2	8	4	-0.2	0	Yes because it is part of my culture	5	2
Aso-72	aso	24	3	4.61144	3	0	1	3.30707	1	1	1	5	3	3	2	1	0	2	1	7	1	0.45	0	Yes because it is part of my culture	10	1
Aso-73	aso	21	3	4.61144	3	0	1	3.30707	1	1	4	5	3	3	2	0	0	3	2	7	3	-0.05	0	Yes because it is part of my culture	2	1
Aso-76	aso	24	3	4.61144	3	0	1	3.30707	1	1	1	6	3	3	2	1	0	2	3	8	4	-0.2	1	Yes because it is part of my culture	5	2
Aso-77	zuh	3	2	3.96897	3	0	1	3.28398	1	1	3	3	1	3	1	1	0	2	3	7	3	-0.05	0	Yes because it is part of my culture	1	1
Aso-78	zuh	4	3	3.96897	3	0	1	3.28398	1	1	1	6	3	3	2	0		2	2	7	3	-0.05	1	Yes because everyone in my village/town does it	2	0
Aso-79	zuh	3	2	3.96897	3	0	1	3.28398	1	1	1	5	3	3	2	0	0	2	2	7	3	-0.05	1	No because I do not speak it myself	2	0
Aso-8	snp	22	3	4.4624	3	0	1	3.37107	1	1	1	3	2	3	2	1	0	2	1	8	2	0.3	1	Yes because it is part of my culture	2	3
Aso-80	gah	22	2	4.40782	6	1	1	2.02531	1	1	1	4	3	3	2	1	0	2	3	7	2	0.2	0	Yes because it is part of my culture	6	3
Aso-83	bef	20	3	4.65321	5	1	1	3.19285	1	1	1	6	3	3	2	1	0	3	1	9	3	0.15	1	Yes because it is part of my culture	5	1
Aso-84	cjv	9	3	4.56617	3	0	1	3.22479	1	1	1	4	3	3	2	1	0	2	1	7	3	-0.05	0	Yes because it is part of my culture	4	2
Aso-85	zuh	5	2	3.96897	3	0	1	3.28398	1	1	1	4	2	3	2	1	0	2	2	7	2	0.2	0	No because I do not speak it myself	9	1
Aso-86	zuh	3	2	3.96897	3	0	1	3.28398	1	1	1	1	2	3	2	1	0	3	2	7	1	0.45	0	No because I do not speak it myself	5	3
Aso-87	aso	15	3	4.61144	3	0	1	3.30707	1	1	1	5	3	3	2	1	1	3	3	4	4	-0.6	0	Yes because it is part of my culture	7	0
Aso-89	zuh	15	2	3.96897	3	0	1	3.28398	1	1	1	2	1	3	1	1	0	3	2	8	2	0.3	1	Yes because it is part of my culture	10	10
Aso-90	aso	9	3	4.61144	3	0	1	3.30707	1	1	1	2	3	3	2	1	0	2	3	4	4	-0.6	0	Yes because it is part of my culture	10	8
Aso-91	kmh	19	3	4.19457	3	0	2	2.98182	1	1	1	6	3	3	2	1	1	1	1	6	2	0.1	0	Yes because it is part of my culture	6	0
Aso-92	zuh	12	2	3.96897	3	0	1	3.28398	1	1	1	4	2	3	2	1	0	3	2	7	4	-0.3	1	Yes because it is a useful skill for my children	3	4
Aso-93	auy	20	1	4.04532	3	0	1	3.26811	1	1	1	2	1	3	2	0	0			6	1	0.35	1	No because I do not speak it myself	6	0
Aso-94	aso	7	2	4.61144	3	0	1	3.30707	1	2	1	6	3	3	1	1	0	3	4	9	3	0.15	1	Yes because it is part of my culture	4	2
Aso-95	aso	16	1	4.61144	3	0	1	3.30707	1	3	1	4	2	3	2	1	0	2	2	3	4	-0.7	1	No because I do not speak it myself	0	4
Aso-96	hmt	23	1	4.67343	3	0	3	2.98856	0	1		1	1	3	1	1	0	3	2	4	0	0.4	0	Yes because it is part of my culture	8	5
Aso-97	for	22	3	4.32298	3	0	1	3.10823	1	2	1	6	3	3	2	1	0	3	4	6	3	-0.15	1	Yes because it is part of my culture	10	5
Aso-98	hui	22	1	5.06963	3	0	1	3.24551	1	1	1	4	3	3	2	0	0	2	1	8	2	0.3	0	No because I do not speak it myself	4	3
Bad-101	zuh	19	3	3.96897	3	0	1	3.28398	1	1	1	2	1	3	1	0	0	3	2	9	4	-0.1	0	Yes because it is part of my culture	7	4
Bad-103	tqo	20	1	4.5892	3	0	3	1.23045	1	3	1	5	3	3	2	1	0	3	2	6	4	-0.4	1	Yes because it is part of my culture	0	0
Bad-104	bhg	13	2	3.77903	3	0	2	1.4624	1	1	4	6	3	3	2	0		2	2	6	4	-0.4	0	No because I do not speak it myself	1	2
Bad-105	wiu	10	2	4.38725	3	0	1	3.13893	1	3	1	5	3	3	2	0	1	2	2	7	4	-0.3	0	Yes because it is part of my culture	1	0
Bad-107	enq	22	2	5.37066	3	0	1	3.36021	1	3	1	4	1	3	2	0	0	2	2	4	4	-0.6	0	Yes because it is part of my culture	2	2
Bad-108	for	2	0	4.32298	3	0	1	3.10823	1	3	1	6	3	3	2	0	1	1	1	1	4	-0.9	0	Yes because it is a useful skill for my children	0	0
Bad-109	dmc	0	1	3.55499	5	1	2	2.62325	0	2	1	6	3	3	3	0	0	2	1	8	4	-0.2	0	Yes because it is part of my culture	0	0
Bad-11	khz	14	1	4.2878	3	0	3	1.11394	1	3	1	5	3	3	3	1	1	2	3	2	3	-0.55	0	No because I do not speak it myself	0	0
Bad-110	bzf	9	2	4.46847	3	0	2	2.18469	1	1	1	6	3	3	2	1	0	3	3	9	3	0.15	0	Yes because it is part of my culture	0	0
Bad-12	khz	9	2	4.2878	3	0	3	1.11394	1	3		2	3	3	2	1	0	3	2	5	4	-0.5	0	No because I do not speak it myself	0	0
Bad-14	snc	11	3	4.25527	3	0	3	2.07188	1	2	1	4	3	3	2	1	1	2	2	4	3	-0.35	0	No because it belongs to an old culture	4	0
Bad-15	kij	8	1	4.30103	3	0	3	1.04139	1	3	2	4	1	3	2	1	0	2	2	5	3	-0.25	0	No because I do not speak it myself	3	0
Bad-17	kbt	13	3	3.35603	3	0	3	1.14613	1	2	1	6	3	3	1	1	1	2	1	0	4	-1	0	Yes because it is part of my culture	0	0
Bad-19	bjk	1	2	3.34084	5	1	4	2.29003	0	3	1	5	3	3	2	0	0	3	2	5	3	-0.25	0	Yes because it is part of my culture	3	3
Bad-2	snc	24	3	4.25527	3	0	3	2.07188	1	1	1	4	3	3	2	1	0	2	3	7	2	0.2	0	Yes because it is part of my culture	10	10
Bad-22	mgu	0	2	3.92942	3	0	3	1.39794	0	2	1	5	2	3	2	0	0	2	3	6	3	-0.15	0	Yes because it is a useful skill for my children	0	0
Bad-23	med	23	3	4.89354	3	0	1	3.19728	1	1	1	3	3	3	2	0	1	2	1	8	4	-0.2	0	Yes because it is part of my culture	5	8
Bad-24	svb	13	3	3.42008	5	1	2	1.6902	0	3	1	5	1	3	2	1	0	1	1	9	4	-0.1	0	Yes because it is part of my culture	4	0
Bad-25	nak	0	2	4.3165	3	0	4	1.98677	1	3	1	6	3	3	2	0	0	1	1	3	4	-0.7	0	Yes because it is part of my culture	0	0
Bad-26	hui	23	3	5.06963	3	0	1	3.24551	1	1	1	6	3	3	1	1	1	2	1	6	3	-0.15	0	Yes because it is a useful skill for my children	4	5
Bad-29	oro	7	1	4.34141	3	0	3	1.43136	0	3	1	4	3	3	2	0	1	2	2	2	3	-0.55	0	Yes because it is a useful skill for my children	0	1
Bad-31	snc	12		4.25527	3	0	3	2.07188	1	3	1	3	3	3	1		1	3	1	3	3	-0.45	0		3	0
Bad-36	med	20	3	4.89354	3	0	1	3.19728	1	1	1	2	3	3	1	1	0	2	1	8	3	0.05	1	No because it belongs to an old culture	4	2
Bad-37	ggw	24	3	4.30632	3	0	3	1.20412	0	3	1	6	3	3	3	1	0			7	4	-0.3	0	Yes because it is part of my culture	5	4
Bad-39	kup	5	2	3.91381	3	0	3	3.26647	1	2	1	6	3	3	2	1	0	2	3	7	4	-0.3	1	Yes because it is part of my culture	0	0
Bad-4	ygr	0	1	4.5151	3	0	1	3.18041	1	3	4	2	3	3	2	1	0	2	3	6	4	-0.4	0	No because I do not speak it myself	0	0
Bad-42	tbo	4	1	4.30103	3	0	3	2.06819	1	2	1	6	3	3	2	0	1	2	2	4	4	-0.6	0	Yes because it is part of my culture	0	0
Bad-43	khz	24	3	4.2878	3	0	3	1.11394	1	1	4	5	1	3	2	1	0	2	1	8	4	-0.2	0	Yes because it is part of my culture	10	7
Bad-44	khz	23	3	4.2878	3	0	3	1.11394	1	3	1	4	3	3	2	0	0	2	2	6	4	-0.4	0	Yes because it is part of my culture	5	1
Bad-45	tqo	24	3	4.5892	3	0	3	1.23045	1	2	1	6	3	3	2	0	0	3	2	4	3	-0.35	0	Yes because it is part of my culture	4	4
Bad-47	kxr	16	3	2.98182	6	1	4	1.68124	0	1	2	4	1	3	2	1	0	1	4	7	3	-0.05	0	Yes because it is part of my culture	2	2
Bad-49	bon	2	1	3.43535	3	0	3	1.44716	1	3	1	6	3	3	3	0	0	2	4	6	4	-0.4	0	Yes because it is part of my culture	0	0
Bad-5	wed	22	3	3.34242	3	0	3	2.17609	1	1	2	4	1	3	3	0	0	1	1	9	1	0.65	0	Yes because it is part of my culture	4	9
Bad-50	kcl	16	3	3.23596	5	1	2	2.41162	1	1	2	5	3	3	2	1	0	3	3	7	3	-0.05	0	Yes because it is part of my culture	6	1
Bad-51	snc	20	3	4.25527	3	0	3	2.07188	1	1	1	4	3	3	1	1	1	2	2	5	3	-0.25	0	Yes because everyone in my village/town does it	0	0
Bad-54	mek	11	3	4.25168	3	0	3	1.86332	1	3	1	4	3	3	1	0	0	3	3	3	3	-0.45	0		2	0
Bad-56	for	4	1	4.32298	3	0	1	3.10823	1	3	1	4	1	3	2	0	0	2	2	7	3	-0.05	0	No because I do not speak it myself	7	0
Bad-58	wiu	24	3	4.38725	3	0	1	3.13893	1	1	4	3	2	3	1	1	0	3	2	6	3	-0.15	1	Yes because it is part of my culture	10	5
Bad-6	kqi	17	3	3.43136	5	1	3	1.4624	0	1	1	4	3	3	1	1	0	3	2	7	3	-0.05	1	Yes because it is part of my culture	2	0
Bad-60	tqo	0	1	4.5892	3	0	3	1.23045	1	3	1	6	3	3	2	0	0	2	2	8	4	-0.2	1	No because I do not speak it myself	0	1
Bad-63	snc	23	3	4.25527	3	0	3	2.07188	1	3	1	2	1	3	3	1	0	3	4	7	2	0.2	0	Yes because it is part of my culture	10	6
Bad-64	snc	19	3	4.25527	3	0	3	2.07188	1	1	1	5	3	3	2	1	0	2	3	8	2	0.3	1	No because it is not a useful skill for my child	10	8
Bad-65	kqi	21	3	3.43136	5	1	3	1.4624	0	1	1	4	3	3	1	1	0	3	3	8	3	0.05	1	Yes because it is part of my culture	1	2
Bad-71	hul	22	3	3.51055	3	0	3	1.14613	0	1	1	4	1	3	1	1	0	2	3	7	3	-0.05	0	No because it is not a useful skill for my child	4	6
Bad-75	wiu	18	2	4.38725	3	0	1	3.13893	1	1	1	1	1	3	2	1	0	4	2	6	3	-0.15	1	No because it is not a useful skill for my child	7	3
Bad-76	iar	22	3	3.73864	3	0	3	1.25527	0	1	2	4	1	3	3	0	1	2	2	6	4	-0.4	0	Yes because it is part of my culture	4	0
Bad-79	bzf	24	3	4.46847	3	0	2	2.18469	1	1	2	6	3	3	1	1	0	2	2	9	3	0.15	0	Yes because it is part of my culture	10	10
Bad-8	dob	9	2	4.02022	1	0	3	1.85126	1	3	1	3	3	3	3	1	1	1	3	4	3	-0.35	1	Yes because it is part of my culture	0	0
Bad-82	enq	20	3	5.37066	3	0	1	3.36021	1	1	1	4	3	3	2	0	0	3	2	8	2	0.3	0	Yes because it is part of my culture	2	0
Bad-85	yon	18	3	3.78803	3	0	3	1.72428	1	3	4	4	3	3	1	1	1	1	1	3	4	-0.7	0	Yes because it is part of my culture	1	2
Bad-87	nss	18	3	3.4624	3	0	4	1.99123	1	1	1	4	3	3	2	0	0	2	2	2			0	Yes because it is part of my culture	6	2
Bad-88	wgi	8	1	4.60094	3	0	1	2.716	0	2	1	2	3	3	2	0	1			1			0	Yes because it is part of my culture	0	1
Bad-89	tqo	6	1	4.5892	3	0	3	1.23045	1	3	1	4	3	3	2	0	1	1	1	2	3	-0.55	1	No because I do not speak it myself	0	0
Bad-9	smb	10	1	3.58562	3	0	1	3.15381	1	3	3	3	3	3	1	1	1	2	3	3	4	-0.7	0	No because I do not speak it myself	0	0
Bad-94	khz	11	3	4.2878	3	0	3	1.11394	1	3	1	6	3	3	2	1	1	2	3	2	4	-0.8	0	Yes because it is part of my culture	0	1
Bad-95	kij	22	3	4.30103	3	0	3	1.04139	1	3	1	6	3	3	1	1	1	2	4	5	4	-0.5	0	Yes because it is part of my culture	2	7
Bad-98	snc	9	2	4.25527	3	0	3	2.07188	1	3	1	5		3	2	1	0	1	3	2	3	-0.55	0	Yes because it is part of my culture	0	0
Ben-1	bef	17	1	4.65321	5	1	1	3.19285	1	1	1	5	3	3	2	1	0	4	4	8	1	0.55	0	Yes because it is part of my culture	7	2
Ben-10	for	15	2	4.32298	3	0	1	3.10823	1	2	1	6	3	3	2	1	0	2	3	5	1	0.25	0	No because I do not speak it myself	10	0
Ben-100	bef	11	2	4.65321	5	1	1	3.19285	1	1	4	2	3	3	2	1	0	3	2	7	1	0.45	1	Yes because it is part of my culture	6	10
Ben-101	kbq	22	3	4.80072	3	0	1	3.2235	1	1	1	2	2	3	2	1	1	2	1	5	2	0	1	Yes because it is part of my culture	8	3
Ben-102	kbq	0	2	4.80072	3	0	1	3.2235	1	1	1	1	1	3	2	1	0	3	3	6	0	0.6	1	Yes because it is part of my culture	0	1
Ben-103	kue	0	3	5.0607	1	0	1	3.0103	1	3	1	6	3	3	2	1	0	2	4	8	4	-0.2	0	Yes because it is part of my culture	1	1
Ben-104	kbq	24	3	4.80072	3	0	1	3.2235	1	1	1	3	3	3	1	1	0	2	2	9	1	0.65	1	Yes because it is a useful skill for my children	5	3
Ben-105	gah	7	1	4.40782	6	1	1	2.02531	1	2	1	5	3	3	2	1	1	2	3	3	2	-0.2	0	No because I do not speak it myself	2	4
Ben-107	tbg	24	1	3.75107	3	0	1	1.32222	1	3	1	1	1	3	2	1	1	3	2	3	2	-0.2	0	Yes because it is a useful skill for my children	6	3
Ben-108	kbq	21	3	4.80072	3	0	1	3.2235	1	1	1	3	1	3	2	1	0	3	3	7	3	-0.05	1	Yes because it is part of my culture	10	0
Ben-109	bef	13	2	4.65321	5	1	1	3.19285	1	1	4	6	3	3	2	0	0	2	1	5	3	-0.25	0	No because I do not speak it myself	3	7
Ben-11	bef	0	2	4.65321	5	1	1	3.19285	1	1	1	4	1	3	2	0	1	2	3	4	3	-0.35	0	Yes because it is part of my culture	3	6
Ben-110	bef	23	3	4.65321	5	1	1	3.19285	1	1	1	1	1	3	2	1	0	2	1	8	2	0.3	0	Yes because it is part of my culture	8	0
Ben-111	bef	17	2	4.65321	5	1	1	3.19285	1	1	3	2	3	3	2	0	1	3	3	5	1	0.25	1	Yes because it is part of my culture	2	0
Ben-112	tbg	22	3	3.75107	3	0	1	1.32222	1	1	1	2	2	3	1	1	0	2	2	10	2	0.5	0		10	4
Ben-113	agd	18	3	4.43136	4	0	1	1.32222	1	3	1	5	3	3	2	0	1	2	2	4	3	-0.35	0	Yes because it is a useful skill for my children	6	2
Ben-114	for	18	3	4.32298	3	0	1	3.10823	1	1	1	2	1	3	1	1	1	3	4	6	1	0.35	1	Yes because it is part of my culture	5	5
Ben-118	yby	8	2	3.39356	3	0	1	2.08279	1	1	1	6	3	3	2	0	0	3	2	8	4	-0.2	1	Yes because it is part of my culture	3	5
Ben-119	bef	10	2	4.65321	5	1	1	3.19285	1	1	1	6	3	3	2	1	1	3	4	6	2	0.1	0	Yes because it is part of my culture	0	3
Ben-12	bef	20	3	4.65321	5	1	1	3.19285	1	1	1	2	3	3	2	1	0	3	3	8	2	0.3	0	Yes because it is part of my culture	3	10
Ben-120	yby	23	3	3.39356	3	0	1	2.08279	1	1	1	6	3	3	2	1	0	2	2	9	3	0.15	0	Yes because it is part of my culture	8	10
Ben-121	bef	20	1	4.65321	5	1	1	3.19285	1	1	4	2	3	3	2	0		2	1	5	2	0	0	No because I do not speak it myself	8	5
Ben-122	bzf	19	2	4.46847	3	0	2	2.18469	1	3	1	5	3	3	2	0	0	2	1	6	3	-0.15	0	Yes because it is part of my culture	9	2
Ben-124	for	11	2	4.32298	3	0	1	3.10823	1	3	1	6	3	3		1	1			0				Yes because it is part of my culture	8	10
Ben-125	yby	24	2	3.39356	3	0	1	2.08279	1	1	4	2	1	3	2	1	0	3	2	7	3	-0.05	1	Yes because it is part of my culture	7	7
Ben-126	kue	14	1	5.0607	1	0	1	3.0103	1	1	1	6	3	3	2	1	1	4	2	3	0	0.3	0	No because I do not speak it myself	0	7
Ben-127	usa	4	1	3.24527	5	1	1	1.93952	1	3	1	6	3	3	2	1	1	2	4	2	3	-0.55	0	No because I do not speak it myself	0	0
Ben-128	bef	10	3	4.65321	5	1	1	3.19285	1	1	1	3	1	3	2	1	1	3	2	6	3	-0.15	0	Yes because it is part of my culture	0	1
Ben-129	snp	22	3	4.4624	3	0	1	3.37107	1	1	1	2	1	3	2	1	0	3	1	6	1	0.35	0	Yes because it is part of my culture	9	1
Ben-13	kbq	15	2	4.80072	3	0	1	3.2235	1	1	1	4	1	3	2	1	0	3	3	9	2	0.4	1	Yes because it is part of my culture	5	1
Ben-130	for	19	3	4.32298	3	0	1	3.10823	1	1	1	4	3	3	2	1	0	3	3	8	2	0.3	0	Yes because it is part of my culture	5	10
Ben-131	bef	11	2	4.65321	5	1	1	3.19285	1	1	1	4	3	3	2	0	0	3	3	8	2	0.3	1	Yes because it is part of my culture	7	6
Ben-132	bef	24	3	4.65321	5	1	1	3.19285	1	1	1	6	3	3	2	1	0	4	2	7	2	0.2	0	Yes because it is part of my culture	10	5
Ben-133	kbq	4	2	4.80072	3	0	1	3.2235	1	1	1	1	3	3	2	1	1	4	3	5	1	0.25	0	Yes because it is part of my culture	0	1
Ben-135	bef	4	1	4.65321	5	1	1	3.19285	1	1	1	4	3	3	2	0	1	2	2	4	2	-0.1	0	No because I do not speak it myself	1	0
Ben-136	kbq	3	1	4.80072	3	0	1	3.2235	1	2	1	6	3	3	2	0		3	2	6	4	-0.4	0	Yes because it is part of my culture	7	1
Ben-137	ygr	7	1	4.5151	3	0	1	3.18041	1	1	1	4	1	3	2	0	0	3	2	7	3	-0.05	0	Yes because it is part of my culture	0	0
Ben-139	whg	19	2	4.76343	4	0	1	3.19145	1	3	1	6	1	3	2	1	1	2	1	3	3	-0.45	1	Yes because it is part of my culture	4	4
Ben-14	kbq	21	3	4.80072	3	0	1	3.2235	1	1	1	1	1	3	1	1	0	3	3	7	2	0.2	0	Yes because it is part of my culture	9	3
Ben-140	bef	4	2	4.65321	5	1	1	3.19285	1	1	1	2	1	3	2	1	0	4	1	9	1	0.65	0	Yes because it is part of my culture	0	0
Ben-141	bef	9	1	4.65321	5	1	1	3.19285	1	1	1	5	3	3	2	1	1	1	2	3	2	-0.2	1	Yes because it is part of my culture	2	5
Ben-142	bef	12	1	4.65321	5	1	1	3.19285	1	1	1	2	2	3	2	1	0	2	1	5	3	-0.25	1	No because I do not speak it myself	2	3
Ben-144	gah	11	1	4.40782	6	1	1	2.02531	1	3	1	1	3	3	2	1	0	3	1	8	4	-0.2	0	Yes because it is part of my culture	5	0
Ben-145	bef	22	3	4.65321	5	1	1	3.19285	1	1	1	1	1	3	2	0	0	2	1	8	1	0.55	1	Yes because it is part of my culture	10	4
Ben-146	bef	4	1	4.65321	5	1	1	3.19285	1	1	1	5	1	3	2	1	1	3	3	5	3	-0.25	0	Yes because it is part of my culture	1	1
Ben-147	bef	18	1	4.65321	5	1	1	3.19285	1	1	1	3	1	3	1	1	1	3	3	6	1	0.35	1	Yes because it is a useful skill for my children	2	4
Ben-149	yby	22	3	3.39356	3	0	1	2.08279	1	1	4	2	1	3	2	1	1	2	2	4	3	-0.35	0	Yes because it is a useful skill for my children	6	1
Ben-15	bef	15	2	4.65321	5	1	1	3.19285	1	1	1	2	2	3	2	1	1	3	4	6	1	0.35	0	No because I do not speak it myself	3	6
Ben-150	kbq	22	3	4.80072	3	0	1	3.2235	1	1	1	2	1	3	1	1	0	3	3	6	2	0.1	0	Yes because it is part of my culture	7	4
Ben-151	bzf	18	3	4.46847	3	0	2	2.18469	1	1	1	4	3	3	2	0	1	3	3	7	2	0.2	1	No because I do not speak it myself	5	0
Ben-152	bzf	18	3	4.46847	3	0	2	2.18469	1	1	1	2	3	3	2	1	1	2	2	7	4	-0.3	1	Yes because it is part of my culture	5	0
Ben-153	yby	8	2	3.39356	3	0	1	2.08279	1	1	4	2	2	3	2	1	0	3	1	8	0	0.8	0	Yes because it is part of my culture	3	1
Ben-154	bef	7	3	4.65321	5	1	1	3.19285	1	3	1	4	2	3	2	1	1	3	3	4	1	0.15	0	Yes because it is part of my culture	0	5
Ben-155	for	24	3	4.32298	3	0	1	3.10823	1	1	4	3	1	3	1	1	0	2	1	5	3	-0.25	0	Yes because it is part of my culture	10	2
Ben-156	ygr	20	2	4.5151	3	0	1	3.18041	1	1	4	2	1	3	2	0	1	2	2	5	1	0.25	0	Yes because it is a useful skill for my children	3	4
Ben-157	bef	14	2	4.65321	5	1	1	3.19285	1	1	1	4	1	3	2	1	1	3	2	5	2	0	0	Yes because it is part of my culture	9	8
Ben-158	bef	19	2	4.65321	5	1	1	3.19285	1	1	1	1	1	3	2	1		3	3	8	1	0.55	0	Yes because it is part of my culture	8	5
Ben-159	gah	9	2	4.40782	6	1	1	2.02531	1	1	1	6	3	3	3	0	1	3	2	7	4	-0.3	0	Yes because it is part of my culture	0	3
Ben-16	for	20	3	4.32298	3	0	1	3.10823	1	1	4	3	1	3	1	1	1	2	3	5	2	0	1	Yes because it is part of my culture	8	3
Ben-160	kbq	17	2	4.80072	3	0	1	3.2235	1	2	1	2	1	3	2	0	0	3	2	5	4	-0.5	1	Yes because it is part of my culture	6	4
Ben-161	bef	10	2	4.65321	5	1	1	3.19285	1	1	1	4	3	3	2	0		1	3	4	3	-0.35	0		0	3
Ben-162	bef	21	1	4.65321	5	1	1	3.19285	1	3	1	6	3	3	2	0	0	2	2	6	4	-0.4	0	No because I do not speak it myself	3	4
Ben-163	bef	21	2	4.65321	5	1	1	3.19285	1	1	1	4	3	3	2	0	0	2	3	6	3	-0.15	1	Yes because it is part of my culture	8	6
Ben-164	bef	14	2	4.65321	5	1	1	3.19285	1	1	1	5	1	3	2	1	1	3	2	3	1	0.05	0	Yes because it is a useful skill for my children	1	2
Ben-165	bef	13	2	4.65321	5	1	1	3.19285	1	1	1	3	2	3	2	1	0	4	3	8	2	0.3	1	Yes because it is part of my culture	2	2
Ben-166	snp	18	1	4.4624	3	0	1	3.37107	1	3	4	2	1	3	2	1	1	3	2	3	3	-0.45	0	Yes because it is part of my culture	7	7
Ben-167	snp	19	3	4.4624	3	0	1	3.37107	1	1	1	2	1	3	1	0	0	3	2	9	1	0.65	0	Yes because it is part of my culture	7	6
Ben-168	gah	17	2	4.40782	6	1	1	2.02531	1	1	1	4	1	3	2	1	1	2	2	3	3	-0.45	0	Yes because it is part of my culture	5	10
Ben-169	gah	3	1	4.40782	6	1	1	2.02531	1	3	1	4	3	3	2	0	0	2	2	6	2	0.1	0	No because I do not speak it myself	2	2
Ben-170	gah	17	1	4.40782	6	1	1	2.02531	1	1	1	2	2	3	2	1	1	2	2	5	3	-0.25	0	Yes because it is part of my culture	5	10
Ben-171	for	9	2	4.32298	3	0	1	3.10823	1	1	4	5	1	3	2	1	1	2	3	1	2	-0.4	0	No because I do not speak it myself	3	0
Ben-174	bef	10	1	4.65321	5	1	1	3.19285	1	3	1	4	3	3	2	1	1	3	3	3	3	-0.45	0	No because I do not speak it myself	0	1
Ben-175	cjv	18	2	4.56617	3	0	1	3.22479	1	2	1	6	3	3	2	1	1	1	1	4	4	-0.6	1	Yes because it is part of my culture	4	9
Ben-176	kbq	22	3	4.80072	3	0	1	3.2235	1	1	1	3	3	3	1	1	0	2	1	7	2	0.2	0	Yes because it is part of my culture	6	4
Ben-177	kyg	24	3	4.29247	3	0	1	3.26951	1	1	1	1	1	3	2	1	0	3	2	7	1	0.45	0	Yes because it is a useful skill for my children	10	1
Ben-178	for	13	1	4.32298	3	0	1	3.10823	1	1	1	6	3	3	2	0	1	2	2	1	2	-0.4	0	No because I do not speak it myself	1	2
Ben-179	bef	14	2	4.65321	5	1	1	3.19285	1	1	1	3	1	3	2	1	1	3	2	5	2	0	0	No because I do not speak it myself	3	1
Ben-18	bef	6	1	4.65321	5	1	1	3.19285	1	3	1				2	1	1	2	2	4	4	-0.6	0	Yes because it is part of my culture	0	5
Ben-180	for	22	3	4.32298	3	0	1	3.10823	1	1	1	1	1	3	1	1	0	3	3	10	2	0.5	1	Yes because it is part of my culture	9	10
Ben-181	for	24	3	4.32298	3	0	1	3.10823	1	1	4	1	1	3	2	1		2	4	9	1	0.65	0	Yes because it is part of my culture	4	7
Ben-182	kyg	16	2	4.29247	3	0	1	3.26951	1	1	1	2	3	3	2	1	0	2	3	6	0	0.6	0		7	4
Ben-184	bef	12	2	4.65321	5	1	1	3.19285	1	1	1	2	1	3	2	0	1	2	2	5	1	0.25	1	Yes because it is part of my culture	1	1
Ben-185	bcu	21	3	3.16137	3	0	2	1.32222	1	2	2	4	2	3	1	1	0	3	2	7	1	0.45	1	Yes because it is part of my culture	9	1
Ben-186	sll	24	3	4.01547	3	0	1	3.15655	1	1	1	6	3	3	1	0	0	2	3	5	3	-0.25	0	Yes because it is part of my culture	10	5
Ben-188	bef	5	2	4.65321	5	1	1	3.19285	1	1	1	6	3	2	2	0	1	3	4	4	3	-0.35	0	Yes because it is part of my culture	0	0
Ben-19	kbq	21	3	4.80072	3	0	1	3.2235	1	1	1	6	3	3	1	1	0	2	3	6	1	0.35	0	Yes because it is part of my culture	6	3
Ben-191	for	21	1	4.32298	3	0	1	3.10823	1	1	1	3	1	3	2	1	1	3	4	6	1	0.35	0	Yes because it is part of my culture	3	2
Ben-192	for	16	1	4.32298	3	0	1	3.10823	1	1	1	3	3	2	2	1	0	2	2	4	3	-0.35	1	No because I do not speak it myself	6	5
Ben-193	for	21	3	4.32298	3	0	1	3.10823	1	1	1	1	1	3	1	1	1	3	4	0			1	Yes because it is part of my culture	6	3
Ben-194	kbq	16	2	4.80072	3	0	1	3.2235	1	1	4	6	3	1	2	0	0	3	3	8	2	0.3	0	Yes because it is part of my culture	6	7
Ben-195	mpp	18	3	3.318	4	0	2	2.47129	1	1	1	2	3	3	2	0	1	2	3	4	2	-0.1	0	Yes because it is part of my culture	3	0
Ben-196	kyg	24	3	4.29247	3	0	1	3.26951	1	1	1	2	1	3	1	0	0	2	3	6	1	0.35	1	Yes because it is part of my culture	3	1
Ben-197	bef	21	2	4.65321	5	1	1	3.19285	1	1	1	6	3	3	2	1	1	2	2	4	2	-0.1	0	Yes because it is part of my culture	3	4
Ben-198	gaj	17	1	4.34439	3	0	1	1.47712	0	2	1	2	1	3	2	0	1	3	3	6	2	0.1	0	Yes because it is part of my culture	3	2
Ben-199	kyg	18	2	4.29247	3	0	1	3.26951	1	3	1	6	3	3	2	1	1	1	2	3	2	-0.2	0	Yes because it is part of my culture	2	5
Ben-2	cjv	18	2	4.56617	3	0	1	3.22479	1	1	1	6	3	3	2	1	1	3	2	5	2	0	0	Yes because it is part of my culture	4	9
Ben-20	for	23	3	4.32298	3	0	1	3.10823	1	1	4	1	1	3	1	1	1	2	3	5	2	0	1	Yes because it is part of my culture	9	0
Ben-200	bef	15	2	4.65321	5	1	1	3.19285	1	1	1	4	3	3	2	1	1	3	2	4	2	-0.1	1	Yes because it is part of my culture	1	2
Ben-201	for	24	3	4.32298	3	0	1	3.10823	1	1	4	1	1	3	1	1	0	2	3	8	0	0.8	1	Yes because it is a useful skill for my children	8	3
Ben-202	bef	7	1	4.65321	5	1	1	3.19285	1	1	1	4	3	3	2	0	0	3	2	8	1	0.55	0	No because I do not speak it myself	3	2
Ben-203	for	15	2	4.32298	3	0	1	3.10823	1	1	1	5	1	3	2	1	1	2	3	5	1	0.25	0	Yes because it is part of my culture	6	0
Ben-204	sij	16	3	2.23496	5	1	2	2.43933	0	1	1	4	3	3	2	0	1	2	3	3	4	-0.7	0	Yes because it is part of my culture	0	4
Ben-205	zuh	4	1	3.96897	3	0	1	3.28398	1	1	1	6	1	3	2	1	1	2	3	5	3	-0.25	0	Yes because it is part of my culture	0	0
Ben-206	gah	23	3	4.40782	6	1	1	2.02531	1	1	1	6	3	3	2	0	1	3	4	5	3	-0.25	0	Yes because it is part of my culture	3	1
Ben-208	bef	16	2	4.65321	5	1	1	3.19285	1	1	4	2	3	3	2	1	0	2	3	9	3	0.15	0	Yes because it is part of my culture	7	1
Ben-209	bef	0	1	4.65321	5	1	1	3.19285	1	1	1	4	1	3	2	1	0	4	3	7	2	0.2	1	No because I do not speak it myself	0	0
Ben-21	snp	1	0	4.4624	3	0	1	3.37107	1	1	1	6	3	3	2	0	0	1	1	8	4	-0.2	0	No because I do not speak it myself	0	0
Ben-211	for	19	3	4.32298	3	0	1	3.10823	1	1	1	2	3	3	1	0	0	2	1	10	1	0.75	1	Yes because it is part of my culture	8	6
Ben-213	gah	8	1	4.40782	6	1	1	2.02531	1	1	4	4	1	3	2	0		4	3	8	2	0.3	0	Yes because it is part of my culture	4	1
Ben-214	auy	20	3	4.04532	3	0	1	3.26811	1	1	4	1	2	3	1	1	0	2	2	9	2	0.4	0	Yes because it is a useful skill for my children	8	5
Ben-215	bef	19	2	4.65321	5	1	1	3.19285	1	1	1	4	1	3	2	1	0	4	1	7	2	0.2	0	Yes because it is part of my culture	7	10
Ben-216	auy	20	3	4.04532	3	0	1	3.26811	1	1	1	1	1	3	2	1	0	3	2	10	1	0.75	1	Yes because it is part of my culture	10	7
Ben-218	gah	11	2	4.40782	6	1	1	2.02531	1	1	1	3	3	3	2	1	0	2	1	8	2	0.3	0	Yes because it is a useful skill for my children	5	3
Ben-220	bef	14	1	4.65321	5	1	1	3.19285	1	1	1	1	1	3	2	1	0	2	1	9	3	0.15	0	Yes because it is part of my culture	7	8
Ben-221	bef	11	1	4.65321	5	1	1	3.19285	1	3	1	1	3	3	2	1	0	3	3	6	3	-0.15	0	Yes because it is part of my culture	8	8
Ben-222	kyg	24	3	4.29247	3	0	1	3.26951	1	1	4	1	1	3	2	1	0	4	2	5	1	0.25	0	Yes because it is part of my culture	9	3
Ben-223	bef	11	2	4.65321	5	1	1	3.19285	1	1	1	4	1	3	2	1	0	2	1	8	3	0.05	0	Yes because it is part of my culture	8	8
Ben-224	bef	13	2	4.65321	5	1	1	3.19285	1	1	1	3	1	3	2	1	0	3	2	8	2	0.3	0	Yes because it is part of my culture	7	10
Ben-225	for	24	3	4.32298	3	0	1	3.10823	1	1	4	1	1	3	1	1	0	3	1	9	1	0.65	1	Yes because it is part of my culture	5	0
Ben-226	bef	13	3	4.65321	5	1	1	3.19285	1	1	1	1	3	3	2	1	0	3	2	8	2	0.3	1	Yes because it is part of my culture	7	8
Ben-229	kbq	18	3	4.80072	3	0	1	3.2235	1	1	1	1	1	3	2	1	0	3	3	7	2	0.2	0	No because it belongs to an old culture	6	2
Ben-230	bef	15	3	4.65321	5	1	1	3.19285	1	1	1	3	1	3	2	1	0	3	2	9	2	0.4	1	Yes because it is part of my culture	9	6
Ben-231	bef	21	3	4.65321	5	1	1	3.19285	1	1	1	1	1	3	2	1	1	2	3	3	2	-0.2	0	Yes because it is part of my culture	4	4
Ben-236	kue	18	1	5.0607	1	0	1	3.0103	1	3	1	4	3	3	2	0	1	2	2	4	3	-0.35	0	Yes because it is part of my culture	0	5
Ben-237	kbq	18	2	4.80072	3	0	1	3.2235	1	1	1	2	1	3	2	0	1	3	4	6	1	0.35	0	Yes because it is part of my culture	1	2
Ben-24	bef	18	2	4.65321	5	1	1	3.19285	1	1	1	6	3	3	2	1	0	2	2	7	3	-0.05	1	Yes because it is part of my culture	2	0
Ben-243	pla	11	3	3.31041	3	0	2	2.03342	1	1	1	2	2	3	2	1	0	1	2	7	1	0.45	0	Yes because it is a useful skill for my children	7	6
Ben-244	for	20	3	4.32298	3	0	1	3.10823	1	1	1	1	2	3	1	0	0	2	2	7	1	0.45	1	Yes because it is part of my culture	10	7
Ben-248	smb	20	3	3.58562	3	0	1	3.15381	1	1	3	1	1	3	1	1	0	4	2	8	1	0.55	0	Yes because it is part of my culture	8	0
Ben-25	bef	17	3	4.65321	5	1	1	3.19285	1	1	1	5	3	3	2	1	0	2	1	7	2	0.2	1	Yes because it is part of my culture	7	9
Ben-250	for	23	3	4.32298	3	0	1	3.10823	1	1	4	1	1	3	2	1	0	3	3	9	3	0.15	0	Yes because it is part of my culture	10	3
Ben-251	bef	12	2	4.65321	5	1	1	3.19285	1	1	1	4	3	3	2	1	1	3	3	4	3	-0.35	1	Yes because it is part of my culture	5	3
Ben-252	kyg	17	2	4.29247	3	0	1	3.26951	1	1	1	3	3	3	2	1	0	2	2	7	1	0.45	0	Yes because it is part of my culture	4	4
Ben-253	snp	2	1	4.4624	3	0	1	3.37107	1	1	1	3	1	3	2	1	0	3	3	9	1	0.65	0	Yes because it is part of my culture	4	2
Ben-254	gah	0	0	4.40782	6	1	1	2.02531	1	1	1	2	2	3	2	1	0	2	2	5	3	-0.25	0	No because I do not speak it myself	1	2
Ben-255	kue	14	3	5.0607	1	0	1	3.0103	1	1	1	6	3	3	2	1	0	3	2	5	2	0	1	Yes because it is part of my culture	3	4
Ben-256	bef	6	2	4.65321	5	1	1	3.19285	1	1	1	1	2	3	2	1	1	4	2	6	2	0.1	1	Yes because it is part of my culture	0	0
Ben-257	gah	1	3	4.40782	6	1	1	2.02531	1	1	3	2	3	3	2	0		3	1	7	1	0.45	1	Yes because it is part of my culture	1	0
Ben-258	kyg	16	1	4.29247	3	0	1	3.26951	1	3	1	6	3	3	2	1	0	2	1	6	3	-0.15	0	No because I do not speak it myself	1	0
Ben-259	gah	18	2	4.40782	6	1	1	2.02531	1	1	1	4	3	3	2	1	1	2	4	7	3	-0.05	0	No because I do not speak it myself	4	10
Ben-26	snp	21	1	4.4624	3	0	1	3.37107	1	1	4	2	3	2	2	1	0	3	4	6			0	Yes because it is part of my culture	7	0
Ben-260	usa	22	3	3.24527	5	1	1	1.93952	1	1	1	4	3	3	1	1	0	3	3	8	3	0.05	1	Yes because it is part of my culture	4	1
Ben-261	bef	10	2	4.65321	5	1	1	3.19285	1	1	1	2	1	3	2	0	1	3	2	3	2	-0.2	1	Yes because it is part of my culture	2	2
Ben-262	bef	6	2	4.65321	5	1	1	3.19285	1	1	1	4	1	3	2	0	1	4	2	4	1	0.15	0	Yes because it is part of my culture	3	2
Ben-263	kbq	11	3	4.80072	3	0	1	3.2235	1	2	1	5	3	3	2	1	0	2	3	6	3	-0.15	0	Yes because it is a useful skill for my children	8	1
Ben-264	bef	10	3	4.65321	5	1	1	3.19285	1	1	1	5	3	3	2	0	1	2	3	5	2	0	0	Yes because it is a useful skill for my children	0	1
Ben-265	tbg	24	3	3.75107	3	0	1	1.32222	1	1	1	4	3	3	1	1	0	4	4	9	1	0.65	1	Yes because it is part of my culture	10	1
Ben-266	tbg	22	3	3.75107	3	0	1	1.32222	1	1	1	3	3	3	2	1	1	3	2	3	2	-0.2	1	Yes because it is part of my culture	10	0
Ben-269	kbq	17	1	4.80072	3	0	1	3.2235	1	3	1	6	3	3	2	1	1	1	1	2	4	-0.8	0	Yes because it is part of my culture	0	7
Ben-27	kyg	24	3	4.29247	3	0	1	3.26951	1	1	1	4	1	3	1	0	0	2	3	10	3	0.25	0	Yes because it is part of my culture	8	8
Ben-270	kbq	18	2	4.80072	3	0	1	3.2235	1	1	1	2	1	3	2	1	1	1	2	4	1	0.15	1	Yes because it is part of my culture	2	6
Ben-271	bef	17	2	4.65321	5	1	1	3.19285	1	1	1	2	3	3	2	1	0	3	2	10	2	0.5	1	No because I do not speak it myself	9	3
Ben-273	bef	16	3	4.65321	5	1	1	3.19285	1	1	1	1	1	3	2	1	0	3	2	6	3	-0.15	1	Yes because it is part of my culture	8	2
Ben-274	bef	22	3	4.65321	5	1	1	3.19285	1	1	1	3	2	3	2	1	0	3	2	8	1	0.55	1	Yes because it is part of my culture	3	4
Ben-276	bef	8	2	4.65321	5	1	1	3.19285	1	1	1	4	1	3	2	1	0	2	2	6	2	0.1	1	Yes because it is part of my culture	5	2
Ben-277	ygr	11	1	4.5151	3	0	1	3.18041	1	1	1	1	1	3	2	0		4	1	6	2	0.1	0	No because I do not speak it myself	0	0
Ben-278	bef	12	2	4.65321	5	1	1	3.19285	1	1	4	3	2	3	2	0	0	2	2	7	3	-0.05	0	Yes because it is part of my culture	4	1
Ben-279	kyg	23	1	4.29247	3	0	1	3.26951	1	1	1	1	1	3	2	0	1	3	3	6	2	0.1	1	Yes because it is part of my culture	2	1
Ben-28	bef	8	1	4.65321	5	1	1	3.19285	1	1	1	2	3	3	2	1	1	2	3	4	1	0.15	0	Yes because it is part of my culture	3	6
Ben-280	kyg	20	2	4.29247	3	0	1	3.26951	1	1	1	1	1	3	1	1	1	3	3	6	1	0.35	1	No because I do not speak it myself	4	5
Ben-281	bef	10	2	4.65321	5	1	1	3.19285	1	1	1	2	1	3	2	1	0	3	3	7	1	0.45	1		5	1
Ben-282	kbq	24	3	4.80072	3	0	1	3.2235	1	1	1	5	2	3	2	0	1	3	2	5	1	0.25	0	Yes because it is part of my culture	3	3
Ben-283	bef	19	1	4.65321	5	1	1	3.19285	1	1	1	2	1	3	2	1	1	3	4	2	1	-0.05	0	Yes because it is part of my culture	0	0
Ben-285	bef	15	3	4.65321	5	1	1	3.19285	1	1	1	2	1	3	2	0	1	2	3	6	2	0.1	0	Yes because it is part of my culture	0	2
Ben-286	ygr	6	2	4.5151	3	0	1	3.18041	1	1	1	1	1	3	2	1	0	2	3	7	3	-0.05	0	Yes because it is part of my culture	1	1
Ben-287	bef	10	1	4.65321	5	1	1	3.19285	1	1	1	3	2	3	2	1	0	3	3	8	3	0.05	0	Yes because it is part of my culture	8	3
Ben-289	kbq	24	2	4.80072	3	0	1	3.2235	1	1	1	3	3	3	2	1	1	2	2	4	2	-0.1	0	No because it belongs to an old culture	2	4
Ben-29	tbg	24	2	3.75107	3	0	1	1.32222	1	1	1	2	2	3	2	0	1	2	3	7	2	0.2	0		4	1
Ben-290	kbq	23	3	4.80072	3	0	1	3.2235	1	1	1	1	1	3	1	1	1	3	4	3	1	0.05	0	Yes because it is part of my culture	2	4
Ben-291	bef	20	3	4.65321	5	1	1	3.19285	1	1	1	2	1	3	2	1	0	3	3	9	1	0.65	1	Yes because everyone in my village/town does it	4	3
Ben-292	kbq	23	2	4.80072	3	0	1	3.2235	1	1	1	2	2	3	1	1	1	3	3	3	1	0.05	1	Yes because it is part of my culture	2	4
Ben-293	for	21	3	4.32298	3	0	1	3.10823	1	1	1	6	3	3	1	0	0	2	2	8	3	0.05	0	Yes because it is part of my culture	7	8
Ben-294	bef	16	2	4.65321	5	1	1	3.19285	1	1	4	3	1	3	1	1	0	4	3	8	1	0.55	1	Yes because it is part of my culture	6	5
Ben-295	for	24	3	4.32298	3	0	1	3.10823	1	1	1	1	1	3	1	1	0	2	2	9	1	0.65	1	Yes because it is part of my culture	7	6
Ben-296	bef	3	1	4.65321	5	1	1	3.19285	1	1	1		1	3	2	1	1	4	2	6	1	0.35	1	No because I do not speak it myself	0	0
Ben-297	kue	17	1	5.0607	1	0	1	3.0103	1	2	1	4	1	3	2	0	1	3	3	3	2	-0.2	0	Yes because it is part of my culture	0	0
Ben-298	ygr	7	3	4.5151	3	0	1	3.18041	1	1	1	5	3	3	2	1	1	3	3	9	2	0.4	1	No because I do not speak it myself	0	0
Ben-299	for	15	3	4.32298	3	0	1	3.10823	1	1	1	2	3	3	2	0	1	2	3	2	2	-0.3	0	Yes because it is part of my culture	3	5
Ben-3	ape	1	0	4.18244	6	1	2	2.65514	1	3	1	6	3	1	2	0	0	3	3	3	4	-0.7	0	No because I do not speak it myself	2	0
Ben-30	gah	3	1	4.40782	6	1	1	2.02531	1	1	1	4	2	3	2	1	1	2	2	5	3	-0.25	0	Yes because it is part of my culture	2	4
Ben-300	geb	8	2	3.35674	3	0	2	1.50515	0	1	1	6	3	3	2	1	1	4	3	6	2	0.1	0	Yes because it is part of my culture	0	1
Ben-301	nas	22	3	4.23496	3	0	4	2.80209	1	1	4	2	1	3	1	0	0	3	3	6	1	0.35	1	No because it is not a useful skill for my child	6	0
Ben-302	bef	7	1	4.65321	5	1	1	3.19285	1	3	1	5	3	3	2	0	1	3	3	7	4	-0.3		Yes because it is part of my culture	2	1
Ben-305	bef	20	2	4.65321	5	1	1	3.19285	1	1	1	6	3	3	2	0	1	1	1	6	3	-0.15	1	Yes because it is part of my culture	1	4
Ben-306	wiu	18	2	4.38725	3	0	1	3.13893	1	2	1	6	2	3	2	0	0	3	2	5	2	0	0	Yes because it is part of my culture	2	4
Ben-307	bef	17	1	4.65321	5	1	1	3.19285	1	1	1	5	3	3	2	1	0	4	4	8	1	0.55	0	Yes because it is part of my culture	7	2
Ben-31	wiu	18	0	4.38725	3	0	1	3.13893	1	3	1	2	3	3	2	0	1	2	1	3	4	-0.7	0	Yes because it is part of my culture	1	1
Ben-310	nof	22	3	3.82607	4	0	1	3.20656	0	2	1	1	2	3	1	1	0	3	3	6	2	0.1	1	Yes because it is part of my culture	7	1
Ben-312	bef	19	1	4.65321	5	1	1	3.19285	1	1	1	5	3	3	2	1	1	3	3	5	2	0	1	Yes because it is part of my culture	0	0
Ben-313	usa	22	2	3.24527	5	1	1	1.93952	1	1	1	2	2	3	1	0	0	3	2	8	2	0.3	1	Yes because it is a useful skill for my children	6	0
Ben-314	bef	15	3	4.65321	5	1	1	3.19285	1	1	1	2	3	3	2	1	0	2	1	10	3	0.25	1	Yes because it is part of my culture	9	8
Ben-315	bef	18	2	4.65321	5	1	1	3.19285	1	1	1	6	3	3	2	0		2	2	7	4	-0.3	0	No because it belongs to an old culture	0	0
Ben-319	kbq	15	2	4.80072	3	0	1	3.2235	1	1	1	4	1	3	2	1	0	3	3	9	2	0.4	1	Yes because it is part of my culture	5	1
Ben-32	snp	20	3	4.4624	3	0	1	3.37107	1	1	1	2	1	3	1	1	0	2	3	8	2	0.3	1	Yes because it is part of my culture	8	7
Ben-322	for	20	3	4.32298	3	0	1	3.10823	1	1	4	3	1	3	1	1	1	2	3	5	2	0	1	Yes because it is part of my culture	8	3
Ben-324	bef	6	1	4.65321	5	1	1	3.19285	1	3	1				2	1	1	2	2	4	4	-0.6	0	Yes because it is part of my culture	0	5
Ben-326	for	23	3	4.32298	3	0	1	3.10823	1	1	4	1	1	3	1	1	1	2	3	5	2	0	1	Yes because it is part of my culture	9	0
Ben-33	bef	19	1	4.65321	5	1	1	3.19285	1	1	4	6	3	3	2	1		2	2	3	3	-0.45	0		1	0
Ben-330	snp	22	3	4.4624	3	0	1	3.37107	1	1	1	2	1	3	2	1	0	3	2	5	1	0.25	0	Yes because it is part of my culture	9	1
Ben-331	kyg	16	2	4.29247	3	0	1	3.26951	1	1	1	4	3	3	2	1	1	3	3	6	2	0.1	0	Yes because it is part of my culture	1	1
Ben-334	bef	10	3	4.65321	5	1	1	3.19285	1	1	1		1	3	2	0	0	4	2	8	3	0.05	1	No because I do not speak it myself	3	1
Ben-335	for	24	1	4.32298	3	0	1	3.10823	1	2	1	4	3	3	2	1	0	2	2	7	2	0.2	1	No because I do not speak it myself	10	1
Ben-336	bef	9	2	4.65321	5	1	1	3.19285	1	1	1		2	3	2	0	1	2	1	4	2	-0.1	0	No because I do not speak it myself	0	4
Ben-337	bef	21	2	4.65321	5	1	1	3.19285	1	1	1	3	2	3	2	1	0	2	2	8	3	0.05	1	Yes because it is part of my culture	5	9
Ben-338	bef	14	1	4.65321	5	1	1	3.19285	1	1	1	4	3	3	2	0	0	2	1	8	3	0.05	0	No because I do not speak it myself	5	2
Ben-34	bef	11	2	4.65321	5	1	1	3.19285	1	1	1	4	1	3	2	0	1	3	4	4	3	-0.35	0	Yes because it is part of my culture	1	0
Ben-340	kbq	24	3	4.80072	3	0	1	3.2235	1	1	1	1	1	3	2	1	0	4	2	8	3	0.05	1	Yes because it is part of my culture	4	2
Ben-341	bef	17	3	4.65321	5	1	1	3.19285	1	1	4	1	2	3	1	1	0	3	2	9	1	0.65	1	Yes because it is part of my culture	5	5
Ben-342	snp	4	1	4.4624	3	0	1	3.37107	1	2	1	1	3	3	2	1	1	4	2	5	2	0	0	No because I do not speak it myself	0	0
Ben-343	bef	23	3	4.65321	5	1	1	3.19285	1	1	4	3	2	3	1	0	0	3	2	9	1	0.65		Yes because it is part of my culture	6	7
Ben-345	for	24	1	4.32298	3	0	1	3.10823	1	1	1	2	2	3	2	0	1	2	2	3	1	0.05	0	No because I do not speak it myself	7	0
Ben-347	for	21	3	4.32298	3	0	1	3.10823	1	1	1	3	2	3	2	1	1	3	4	4	2	-0.1	1		10	0
Ben-348	for	22	3	4.32298	3	0	1	3.10823	1	1	1	1	1	3	1	1	1	2	3	6	2	0.1	1	Yes because it is part of my culture	7	1
Ben-349	for	21	3	4.32298	3	0	1	3.10823	1	2	1	5	3	3	2	1	1	3	3	4	3	-0.35	0	Yes because it is part of my culture	5	1
Ben-350	gah	9	2	4.40782	6	1	1	2.02531	1	1	1	2	3	3	2	1	0	2	2	8	3	0.05	1	Yes because it is part of my culture	2	8
Ben-351	ygr	9	2	4.5151	3	0	1	3.18041	1	3	1	6	3	3	2	1	0	2	1	5	3	-0.25	0	Yes because it is part of my culture	1	3
Ben-352	bef	18	3	4.65321	5	1	1	3.19285	1	1	1	1	1	3	2	0	0	2	1	9	4	-0.1	1	Yes because it is part of my culture	6	5
Ben-353	bef	19	2	4.65321	5	1	1	3.19285	1	1	1	5	1	3	2	0	1	3	2	6	3	-0.15	0	Yes because it is part of my culture	4	10
Ben-354	for	24	3	4.32298	3	0	1	3.10823	1	1	1	2	1	3	2	1	0	2	1	7	2	0.2	0	Yes because it is a useful skill for my children	10	10
Ben-355	bef	14	3	4.65321	5	1	1	3.19285	1	1	4	4	2	3	2	1	0	2	2	2			0	Yes because it is part of my culture	6	2
Ben-357	ygr	16	2	4.5151	3	0	1	3.18041	1	1	1	3	1	3	2	0	0	3	2	6	3	-0.15	0	No because I do not speak it myself	4	4
Ben-358	gaj	13	3	4.34439	3	0	1	1.47712	0	1	4	5	1	3	2	0	1	2	2	5	2	0	0	Yes because it is part of my culture	1	4
Ben-37	abt	24	3	4.73598	3	0	2	1.94939	1	1	1	6	3	3	2	0	0	2	2	7	1	0.45	0	Yes because it is part of my culture	10	0
Ben-38	bzf	7	2	4.46847	3	0	2	2.18469	1	3	1	5	3	3	2	1	0	3	3	9	2	0.4	0		5	0
Ben-41	gah	12	3	4.40782	6	1	1	2.02531	1	1	1	3	2	3	2	0	0	2	4	8	1	0.55	1	Yes because it is part of my culture	4	4
Ben-43	bef	20	2	4.65321	5	1	1	3.19285	1	1	1	4	3	3	2	1	0	4	1	6	2	0.1	1	Yes because it is part of my culture	6	9
Ben-44	bef	18	2	4.65321	5	1	1	3.19285	1	1	1	6	3	3	2	1	1	2	2	4	3	-0.35	0		9	9
Ben-46	kbq	21	2	4.80072	3	0	1	3.2235	1	1	4	1	1	3	2	1	1	3	2	4	2	-0.1	1	No because I do not speak it myself	4	8
Ben-47	bef	10	2	4.65321	5	1	1	3.19285	1	1	1	4	3	3	2	0	1	2	1	4	3	-0.35	1	Yes because it is part of my culture	2	5
Ben-48	tbg	11	1	3.75107	3	0	1	1.32222	1	1	1	4	3	3	2	0	1	3	3	6	4	-0.4	0	No because I do not speak it myself	1	0
Ben-50	snp	21	3	4.4624	3	0	1	3.37107	1	1	1	4	3	3	1	1	0	2	3	9	3	0.15	0	Yes because it is part of my culture	10	6
Ben-51	bef	24	3	4.65321	5	1	1	3.19285	1	1	1	1	2	3	2	1	1	2	2	8	1	0.55	1	Yes because it is part of my culture	4	9
Ben-53	bef	24	3	4.65321	5	1	1	3.19285	1	1	1	5	2	3	1	1		3	4	6	3	-0.15	1	Yes because it is part of my culture	10	8
Ben-54	kbq	16	2	4.80072	3	0	1	3.2235	1	1	1	2	3	3	2	0	1	1	2	5	2	0	1	No because I do not speak it myself	1	5
Ben-55	kbq	14	2	4.80072	3	0	1	3.2235	1	1	1	3	3	3	2	0	1	1	1	5	2	0	1	No because I do not speak it myself	1	5
Ben-56	for	21	2	4.32298	3	0	1	3.10823	1	1	1	3	1	3	1	1	0	2	1	7	2	0.2	1	Yes because it is part of my culture	8	10
Ben-58	bef	13	2	4.65321	5	1	1	3.19285	1	1	1	2	2	3	2	1	0	3	3	7	1	0.45	1	Yes because it is part of my culture	0	6
Ben-59	bef	16	2	4.65321	5	1	1	3.19285	1	1	1	2	2	3	2	1	0	3	3	7	2	0.2	0	Yes because it is part of my culture	6	4
Ben-6	bef	19	1	4.65321	5	1	1	3.19285	1	1	1	5	3	3	2	1	1	3	3	5	2	0	1	Yes because it is part of my culture	0	0
Ben-60	bef	13	2	4.65321	5	1	1	3.19285	1	1	4	4	1	3	1	0	0	3	3	6	3	-0.15	0	Yes because it is part of my culture	3	3
Ben-62	bef	18	2	4.65321	5	1	1	3.19285	1	1	1	3	1	3	2	1	0	3	2	9	2	0.4	1	Yes because it is part of my culture	9	9
Ben-63	snp	22	2	4.4624	3	0	1	3.37107	1	1	1	2	3	3	2	1	1	3	3	4	3	-0.35	0	Yes because it is part of my culture	7	3
Ben-65	for	19	3	4.32298	3	0	1	3.10823	1	1	1	2	3	3	2	1	0	2	1	7	1	0.45	0	Yes because it is part of my culture	9	3
Ben-66	gim	24	3	4.55474	3	0	1	3.07151	0	1	1	1	1	3	1	1	0	3	3	7	3	-0.05	0	Yes because it is part of my culture	10	2
Ben-67	bef	22	3	4.65321	5	1	1	3.19285	1	1	4	2	1	3	1	1	0	2	2	9	2	0.4	1	Yes because it is part of my culture	5	2
Ben-68	kbq	23	2	4.80072	3	0	1	3.2235	1	1	1	4	3	3	2	1	0	2	3	4	2	-0.1	1	Yes because it is part of my culture	7	4
Ben-69	wiu	23	2	4.38725	3	0	1	3.13893	1	3	1	5	3	3	1	1	0	3	2	7	3	-0.05	0	Yes because it is part of my culture	3	5
Ben-71	bef	11	1	4.65321	5	1	1	3.19285	1	2	1	3	1	3	2	1	0	3	4	7	1	0.45	1	Yes because it is part of my culture	8	8
Ben-72	bef	11	1	4.65321	5	1	1	3.19285	1	1	1	4	1	3	2	1	0	2	2	9	2	0.4	0	No because I do not speak it myself	8	9
Ben-73	yby	18	1	3.39356	3	0	1	2.08279	1	1	1	1	1	3	2	0		2	2	8	1	0.55	1	Yes because it is part of my culture	8	2
Ben-74	for	9	2	4.32298	3	0	1	3.10823	1	3	1	6	3	3	2	1	1	2	2	4	3	-0.35	0	No because I do not speak it myself	2	3
Ben-75	yby	19	1	3.39356	3	0	1	2.08279	1	3	1	6	3	3	2	1	0	3	2	8	3	0.05	0	No because I do not speak it myself	8	2
Ben-76	kbq	24	3	4.80072	3	0	1	3.2235	1	3	1	2	2	3	2	1	0	3	2	8	3	0.05	0	Yes because it is part of my culture	9	7
Ben-77	kbq	24	3	4.80072	3	0	1	3.2235	1	1	1	3	3	3	1	1	0	3	3	7	3	-0.05	1	Yes because it is part of my culture	9	6
Ben-78	kbq	24	3	4.80072	3	0	1	3.2235	1	1	1	5	3	3	2	1	0	3	3	10	3	0.25	1	Yes because it is part of my culture	8	5
Ben-8	bef	15	3	4.65321	5	1	1	3.19285	1	1	1	2	3	3	2	1	0	2	1	10	3	0.25	1	Yes because it is part of my culture	9	8
Ben-80	bef	8	1	4.65321	5	1	1	3.19285	1	1	1	5	2	3	2	1	1	4	3	4	2	-0.1	0	No because I do not speak it myself	2	2
Ben-81	wsr	22	3	2.74663	5	1	1	2.34044	0	1	3	1	1	3	1	1	1	3	3	5	1	0.25	0	Yes because it is part of my culture	10	7
Ben-82	for	23	3	4.32298	3	0	1	3.10823	1	1	1	2	2	3	1	0	0	3	2	10	2	0.5	1	Yes because it is part of my culture	10	10
Ben-83	gaj	19	2	4.34439	3	0	1	1.47712	0	3	4	2	1	3	1	1	1	2	3	3	3	-0.45	0	Yes because it is part of my culture	3	0
Ben-84	bef	10	1	4.65321	5	1	1	3.19285	1	2	1	3	3	3	2	1	0	3	3	7	3	-0.05	1	Yes because it is part of my culture	1	1
Ben-86	aso	10	2	4.61144	3	0	1	3.30707	1	2	1	6	3	3	2	1	1	2	2	6	3	-0.15	0	Yes because it is part of my culture	0	6
Ben-87	doa	18	3	4.14153	3	0	1	3.23779	0	1	1	4	1	3	2	1	0	2	2	9	3	0.15	0	Yes because it is part of my culture	5	1
Ben-88	dia	11	1	3.23774	4	0	2	2.76641	0	1	1	6	3	3	2	0	0	3	4	6	3	-0.15	0	Yes because it is a useful skill for my children	5	0
Ben-89	bef	10	2	4.65321	5	1	1	3.19285	1	1	1	2	1	3	2	1	1	3	2	6	2	0.1	1	Yes because it is part of my culture	0	3
Ben-9	bef	18	2	4.65321	5	1	1	3.19285	1	1	1	6	3	3	2	0		2	2	7	4	-0.3	0	No because it belongs to an old culture	0	0
Ben-93	kbq	16	1	4.80072	3	0	1	3.2235	1	1	1	1	1	3	2	1	0	4	2	5	2	0	0	No because I do not speak it myself	3	6
Ben-94	kmu	20	3	3.79218	3	0	1	1.72428	1	1	1	5	1	3	2	1	1	3	3	4	2	-0.1	0	Yes because it is part of my culture	4	3
Ben-96	for	23	2	4.32298	3	0	1	3.10823	1	1	1	2	2	3	2	1	0	2	4	7	0	0.7	0	No because I do not speak it myself	7	8
Ben-99	bef	10	2	4.65321	5	1	1	3.19285	1	1	1	4	1	3	2	0	0	3	3	6	3	-0.15	1	Yes because it is part of my culture	5	5
Bra-1	tya	11	2	2.74663	5	1	2	2.58546	0	1	4	2	1	3	2	0	0	2	1	7	1	0.45	1	Yes because it is a useful skill for my children	6	4
Bra-102	gaf	23	3	4.03741	4	0	2	2.93399	0	1	1	4	3	3	2	1	0	2	3	9	3	0.15	1	Yes because it is part of my culture	8	10
Bra-104	gmu	24	3	2.73635	4	0	2	3.0461	0	1	4	4	3	3	2	0	0	3	3	10	2	0.5	1	Yes because it is part of my culture	10	10
Bra-105	gaf	17	2	4.03741	4	0	2	2.93399	0	3	4	4	3	3	2	1	0	4	3	3	3	-0.45	0	Yes because it is part of my culture	10	7
Bra-106	boj	14	1	3.27827	3	0	2	2.15534	1	3	4	4	3	3	2	0	1	3	2	3	2	-0.2	0	No because I do not speak it myself	7	2
Bra-107	mhl	22	2	3.35132	5	1	2	1.41497	1	1	1	6	3	3	2	1	1	3	2	5	1	0.25	0	No because I do not speak it myself	10	5
Bra-108	hla	15	1	4.35234	3	0	4	1.78533	1	1	1	6	3	3	1	0	0	2	3	6	1	0.35	0	No because I do not speak it myself	9	4
Bra-109	gfk	21	3	3.86532	3	0	4	2.27184	1	1	1	4	1	3	1	1	0	1	3	5	3	-0.25	0	Yes because it is a useful skill for my children	5	9
Bra-110	mlp	1	1	3.54642	5	1	2	1.79934	1	1	1	6	3	3	2	1	0	3	2	4	1	0.15	0	No because I do not speak it myself	0	3
Bra-111	wsk	12	2	4.23496	3	0	2	2.16137	1	1	1	4	1	3	2	1		3	2	5	3	-0.25	1	Yes because it is part of my culture	0	0
Bra-112	hla	19	3	4.35234	3	0	4	1.78533	1	1	1	6	3	3	1	0	0	3	2	7	3	-0.05	1	Yes because it is part of my culture	6	4
Bra-115	mwc	21	3	3.33506	3	0	3	1.6721	1	1	2	6	3	3	3	0	1	2	2	5	3	-0.25	0	Yes because it is part of my culture	2	5
Bra-116	grg	24	3	2.55271	6	1	2	1.74036	1	1	1	4	3	3	2	0	1	2	3	6	3	-0.15	0	Yes because it is part of my culture	10	8
Bra-117	urg	7	0	3.17609	5	1	2	2.34044	0	1	1	2	2	3	2	0	1	3	3	3	1	0.05	0	No because I do not speak it myself	6	3
Bra-119	aey	2	1	3.8586	5	1	2	3.02078	1	3	1	4	3	3	2	0	1	2	2	5	4	-0.5	0	No because I do not speak it myself	0	1
Bra-12	msy	4	2	3.91137	3	0	2	2.04139	1	2	1	5	1	1	2	0	1	2	2	4	2	-0.1	0	No because I do not speak it myself	1	1
Bra-122	gaw	18	1	3.65337	3	0	2	1.43136	1	1	1	3	3	3	2	1	1	4	3	6	3	-0.15	0	No because I do not speak it myself	5	6
Bra-125	hob	8	2	2.90849	4	0	1	1.17609	0	2	1	4	3	3	2	0	1	1	2	7	3	-0.05	0	Yes because it is part of my culture	3	1
Bra-126	mlp	12	1	3.54642	5	1	2	1.79934	1	1	1	5	3	3	2	1	1	2	3	5	1	0.25	0	Yes because it is part of my culture	6	0
Bra-127	bzf	0	1	4.46847	3	0	2	2.18469	1	3	1	4	3	3	2	1	1	2	2	2	3	-0.55	1	Yes because it is part of my culture	2	0
Bra-129	tya	1	0	2.74663	5	1	2	2.58546	0	1	1	4	3	3	2	0	1	2	3	8	3	0.05	0	No because I do not speak it myself	2	2
Bra-130	gdd	1	2	3.81491	3	0	2	1.27875	0	1	1	3	3	3	2	0	1	2	2	8	3	0.05	0	No because I do not speak it myself	0	5
Bra-132	prw	19	3	2.83603	5	1	2	3.16673	0	1	1	3	1	3	1	0	0	4	2	6	1	0.35	1	Yes because it is part of my culture	9	9
Bra-133	urw	20	1	3.32511	5	1	2	2.34044	1	1	4	4	3	3	2	1	0	2	3	7	1	0.45	1	Yes because it is part of my culture	9	10
Bra-134	urw	19	3	3.32511	5	1	2	2.34044	1	1	4	4	3	3	2	1	0	3	1	9	3	0.15	0	Yes because it is part of my culture	6	6
Bra-136	gaf	21	3	4.03741	4	0	2	2.93399	0	1	1	2	1	3	1	1		3	2	7	3	-0.05	1	Yes because it is a useful skill for my children	8	6
Bra-138	kmh	24	3	4.19457	3	0	2	2.98182	1	1	3	4	2	3	1	1	1	2	3	5	0	0.5	1	Yes because it is a useful skill for my children	7	7
Bra-139	hob	23	3	2.90849	4	0	1	1.17609	0	1	1	3	3	3	2	0	1	2	2	6	2	0.1	0	Yes because it is part of my culture	9	7
Bra-140	grg	22	3	2.55271	6	1	2	1.74036	1	1	1	2	2	3	1	0	1	3	2	5	1	0.25	0	Yes because it is a useful skill for my children	8	10
Bra-141	duk	12	1	2.94457	5	1	2	1.53148	0	1	4	2	1	3	2	1	0	3	2	10	2	0.5	1	Yes because it is part of my culture	7	8
Bra-142	bzf	23	2	4.46847	3	0	2	2.18469	1	1	1	2	1	3	2	1		3	2	5	2	0	1	Yes because it is part of my culture	6	10
Bra-143	urw	23	1	3.32511	5	1	2	2.34044	1	1	4	1	1	3	2	0	0	3	2	4	2	-0.1	1	No because I do not speak it myself	9	4
Bra-144	bmh	22	3	3.24304	5	1	2	2.22531	1	1	1	2	1	3	2	0	0	2	2	10	3	0.25	0	Yes because it is a useful skill for my children	5	8
Bra-145	mva	0	1	3.87329	3	0	2	2.35603	1	3		2	1	3	2	0		3	1	9	3	0.15	0	Yes because it is part of my culture	0	1
Bra-146	gaf	15	2	4.03741	4	0	2	2.93399	0	2	1	4	3	3	2	0	0	3	1	7	1	0.45	1	No because I do not speak it myself	6	5
Bra-147	yut	23	3	3.85727	3	0	2	3.29447	1	1	3	1	1	3		1	0			0				Yes because it is part of my culture	7	10
Bra-148	mmq	24	3	2.45939	5	1	2	1.41497	0	1	2	2	2	3	2	1	0	2	1	8	2	0.3	1	Yes because it is part of my culture	8	10
Bra-150	gaf	24	3	4.03741	4	0	2	2.93399	0	1	1	2	3	3	2	1	0	3	2	9	3	0.15	0	Yes because it is part of my culture	8	8
Bra-151	gaw	0	1	3.65337	3	0	2	1.43136	1	1	1	2	3	3	2	0	0	2	2	6	2	0.1	0	No because I do not speak it myself	0	0
Bra-152	tya	8	1	2.74663	5	1	2	2.58546	0	1	1	1	3	3	2	1	0	3	3	6	0	0.6	0	No because I do not speak it myself	7	9
Bra-154	koz	12	2	2.68049	4	0	2	1.81291	0	1	1	3	1	3	2	0	0	3	2	9	2	0.4	0	Yes because it is a useful skill for my children	8	2
Bra-155	nkg	13	3	2.83885	5	1	2	1.70757	0	3	1	5	3	3	2		0	2	2	7	4	-0.3	0	Yes because it is part of my culture	8	6
Bra-156	mbw	23	3	4.06161	3	0	2	2.7574	1	1	3	2	1	3	2	1	0	3	2	4	2	-0.1	0	No because it is not a useful skill for my child	9	10
Bra-157	mlp	19	2	3.54642	5	1	2	1.79934	1	1	1	6	3	3		1	0			0				Yes because it is part of my culture	9	8
Bra-158	sks	23	2	3.58715	4	0	2	2.49554	1	2	4	2	1	3	2	0	0	4	1	6	1	0.35	0	Yes because it is part of my culture	7	4
Bra-159	urw	17	1	3.32511	5	1	2	2.34044	1	1	4	2	1	3	2	1	0	3	1	8	2	0.3	1	No because I do not speak it myself	7	8
Bra-16	kue	12	1	5.0607	1	0	1	3.0103	1	2	1	4	1	3	2	1	1	1	3	6	2	0.1	0	Yes because it is part of my culture	7	4
Bra-160	six	22	3	3.38454	4	0	2	2.54283	1	1	4	2	1	3	2	1	0	3	2	8	2	0.3	0	Yes because it is part of my culture	6	2
Bra-161	tya	22	2	2.74663	5	1	2	2.58546	0	1	1	1	1	3	2	1	0	3	3	8	1	0.55	0	Yes because it is part of my culture	9	4
Bra-163	brq	16	2	3.38021	4	0	2	1.51851	0	1	2	6	3	3	2	1	0	3	2	9	2	0.4	0	Yes because it is part of my culture	5	6
Bra-165	yut	23	3	3.85727	3	0	2	3.29447	1	1	3	3	1	3	1	1		2	1	8	3	0.05	1	Yes because it is part of my culture	8	9
Bra-167	klm	15	1	2.64542	5	1	2	1.68124	0	3	4	6	3	3	2	0	1	1	2	2	3	-0.55	0	No because I do not speak it myself	0	2
Bra-168	bqs	24	2	3.10598	5	1	2	1.14613	0	1	2	5	2	3	2	1	1	2	3	6	3	-0.15	1	No because I do not speak it myself	4	7
Bra-169	mlp	11	1	3.54642	5	1	2	1.79934	1	1	1	6	3	3	2	1	0	2	3	5	3	-0.25	0	No because I do not speak it myself	1	8
Bra-17	snz	14	2	3.31785	5	1	2	2.77887	0	1	1	6	3	3	2	0	1	2	2	4	3	-0.35	1	Yes because it is part of my culture	6	5
Bra-171	mbq	19	3	3.41664	3	0	3	1.50515	1	1	4	4	2	3	2	1	1	2	2	5	1	0.25	0	Yes because it is a useful skill for my children	3	7
Bra-172	wdg	16	2	2.95085	4	0	2	2.14613	0	1	1	2	1	3	3	1	0	3	2	7	2	0.2	0	Yes because it is part of my culture	6	9
Bra-173	gdd	6	1	3.81491	3	0	2	1.27875	0	3		6	3	3	2	0	0	2	1	10	4	0	0	No because I do not speak it myself	1	0
Bra-174	kmg	2	2	4.19457	1	0	2	2.68574	1	3	1	4	3	3	2	0	0	2	2	5	3	-0.25	0	No because I do not speak it myself	0	0
Bra-175	wsk	24	3	4.23496	3	0	2	2.16137	1	1	1	4	2	3	1	1	1	4	2	7	2	0.2	0	Yes because it is part of my culture	4	7
Bra-176	urw	17	2	3.32511	5	1	2	2.34044	1	2	1	2	3	3	2	1	0	4	2	8	3	0.05	0	Yes because it is part of my culture	7	6
Bra-177	brq	21	3	3.38021	4	0	2	1.51851	0	1	2	3	1	3	1	1	0	2	3	8	4	-0.2	1	Yes because it is part of my culture	8	7
Bra-179	kmh	23	3	4.19457	3	0	2	2.98182	1	1	2	2	3	3	1	1	0	4	2	6	1	0.35	0		5	4
Bra-18	buk	19	3	3.97272	3	0	2	2	1	1	2	4	3	3	2	1	0	3	3	7	3	-0.05	0	Yes because it is part of my culture	7	10
Bra-181	gaf	24	2	4.03741	4	0	2	2.93399	0	3	1	2	3	3	2	1	0	2	3	7	1	0.45	0	Yes because it is a useful skill for my children	10	6
Bra-182	gaf	24	3	4.03741	4	0	2	2.93399	0	2	1	6	3	3	2	1	0	3	1	7	3	-0.05	0	Yes because it is part of my culture	10	6
Bra-183	lbq	5	1	3.81455	3	0	2	1.99564	0	1	1	6	3	3	2	0	0	2	2	5	3	-0.25	1	No because I do not speak it myself	0	0
Bra-185	ped	8	1	3.11594	3	0	2	2.31806	1	1	1	4	1	3	2	1	0	3	3	8	2	0.3	0	No because I do not speak it myself	1	3
Bra-187	mlp	6	2	3.54642	5	1	2	1.79934	1	1	1	4	2	3	2	0	0	3	1	7	1	0.45	0	No because I do not speak it myself	5	4
Bra-188	mva	18	2	3.87329	3	0	2	2.35603	1	3	1	5	3	3	2	1	0	3	2	9	4	-0.1	0	Yes because it is part of my culture	3	6
Bra-19	six	21	3	3.38454	4	0	2	2.54283	1	1	4	1	1	3	2	1	0	3	2	9	3	0.15	1	Yes because it is part of my culture	8	7
Bra-190	rwo	22	3	4.08092	3	0	2	1.73239	1	1	4	1	1	3	2	1	0	3	2	8	0	0.8	0	Yes because it is part of my culture	5	8
Bra-192	urw	24	3	3.32511	5	1	2	2.34044	1	2	1	2	3	3	2	0	0	3	1	9	3	0.15	0	Yes because everyone in my village/town does it	10	6
Bra-194	gfk	13	3	3.86532	3	0	4	2.27184	1	1	1	3	3	3	1	1	0	3	3	8	2	0.3	0	Yes because it is part of my culture	8	4
Bra-195	gdd	1	2	3.81491	3	0	2	1.27875	0	1	1	4	1	1	2	0	0	2	3	7	3	-0.05	0	No because I do not speak it myself	0	0
Bra-196	gaw	24	3	3.65337	3	0	2	1.43136	1	1	1	3	1	3	1	1	0	2	2	5	3	-0.25	0	Yes because it is part of my culture	5	0
Bra-197	mva	0	1	3.87329	3	0	2	2.35603	1	2	1	6	3	3	2	0	0	2	2	4	4	-0.6	0	No because I do not speak it myself	0	0
Bra-199	rao	0	1	3.86064	3	0	2	1.72428	0	2	1	5	3	3	1	0	0	2	3	10	3	0.25	0	No because I do not speak it myself	0	0
Bra-2	buk	19	3	3.97272	3	0	2	2	1	1	2	4	1	2	2	0	1	3	3	7	2	0.2	0	Yes because it is part of my culture	3	5
Bra-20	bbr	20	3	3.80462	3	0	2	2.25527	1	1	1	2	1	3	1	1	0	3	2	9	3	0.15	1	Yes because it is part of my culture	10	9
Bra-201	mva	20	3	3.87329	3	0	2	2.35603	1	1	1	6	3	3	1	0		3	2	8	3	0.05	1	Yes because it is part of my culture	4	3
Bra-202	nnf	13	1	3.32222	3	0	2	1.64345	1	1	2	2	1	2	2	1	0	2	2	4	3	-0.35	0	No because I do not speak it myself	6	3
Bra-21	gaf	12	1	4.03741	4	0	2	2.93399	0	1	1	2	3	3	2	1	0	2	1	5	2	0	0	No because I do not speak it myself	3	2
Bra-23	ssj	21	2	2.69897	5	1	2	2.15836	0	1	1	4	3	3	2	0	0	2	1	8	2	0.3	0	Yes because it is part of my culture	8	6
Bra-24	sst	22	3	4.9024	3	0	1	3.14675	0	2	1	6	3	3	2	0	0	3	3	7	2	0.2	0	Yes because it is part of my culture	4	4
Bra-26	gaf	24	3	4.03741	4	0	2	2.93399	0	1	4	2	1	3	1	1	0	2	1	7	1	0.45	0	Yes because it is a useful skill for my children	7	2
Bra-28	bbr	1	1	3.80462	3	0	2	2.25527	1	1	1	2	3	3	2	0	0	3	1	5	3	-0.25	0	No because I do not speak it myself	0	0
Bra-30	enq	17	3	5.37066	3	0	1	3.36021	1	2	1	6	3	3	2	1	0	2	2	5	4	-0.5	0	Yes because it is a useful skill for my children	3	4
Bra-31	kmh	23	3	4.19457	3	0	2	2.98182	1	1	3	2	1	3	2	1	0	3	2	7	2	0.2	0	Yes because it is a useful skill for my children	8	8
Bra-33	gaf	13	2	4.03741	4	0	2	2.93399	0	2	1	4	1	3	2	0	0	2	2	8	2	0.3	0	Yes because it is part of my culture	8	9
Bra-37	gdd	3	1	3.81491	3	0	2	1.27875	0	3	1	5	3	3	2	1	1	1	2	0	3	-0.75	0	No because I do not speak it myself	0	2
Bra-38	kue	14	3	5.0607	1	0	1	3.0103	1	1	1	2	2	3	2	1	1	3	2	4	3	-0.35	0	Yes because it is part of my culture	3	6
Bra-39	kue	12	1	5.0607	1	0	1	3.0103	1	3	1	5	3	3	1	1	1	2	1	2	3	-0.55	1	Yes because it is part of my culture	2	3
Bra-40	gaf	24	2	4.03741	4	0	2	2.93399	0	1	1	1	3	3	2	1	0	3	3	9	2	0.4	1	Yes because it is part of my culture	10	10
Bra-41	kew	15	3	4.65321	3	0	1	3.21669	1	2	1	5	3	3	2	1	0	3	2	3	3	-0.45	0	Yes because it is part of my culture	4	0
Bra-42	gaf	15	2	4.03741	4	0	2	2.93399	0	3	1	2	3	3	2	1	0	2	1	5	3	-0.25	0	Yes because it is part of my culture	1	2
Bra-43	adz	24	3	4.47712	3	0	2	2.57171	1	1	1	3	3	3	1	0		2	2	10	3	0.25	0	Yes because it is part of my culture	8	8
Bra-44	dah	23	3	3.16882	3	0	2	2.07918	1	1	4	2	1	3	1	1	0	2	2	8	2	0.3	0	No because I do not speak it myself	10	5
Bra-47	bhg	22	3	3.77903	3	0	2	1.4624	1	1	2	5	1	3	1	1	0	2	2	5	1	0.25	0	Yes because it is a useful skill for my children	6	4
Bra-48	gaf	22	2	4.03741	4	0	2	2.93399	0	1	4	1	1	3	2	1	0	2	2	7	2	0.2	1	Yes because it is a useful skill for my children	6	3
Bra-49	six	17	1	3.38454	4	0	2	2.54283	1	1	4	3	3	3	1	1	0	3	4	8	2	0.3	0	Yes because it is part of my culture	4	4
Bra-54	mlp	23	3	3.54642	5	1	2	1.79934	1	1	1	2	1	3	1	1	0	4	2	8	1	0.55	0	Yes because it is part of my culture	5	7
Bra-56	gdd	0	2	3.81491	3	0	2	1.27875	0	2	1	5	2	3	2	0	0	2	2	3	4	-0.7	0	No because I do not speak it myself	3	5
Bra-58	dge	23	3	2.87055	4	0	2	0.90309	0	1	1	2	2	3	1	1	1	3	2	7	1	0.45	0	Yes because it is part of my culture	4	3
Bra-59	bbr	11	2	3.80462	3	0	2	2.25527	1	1	1	4	3	3	2	1	1	3	2	5	2	0	0	Yes because it is part of my culture	6	6
Bra-6	nnf	13	2	3.32222	3	0	2	1.64345	1	1	4	4	1	3	2	1	1	3	2	1	1	-0.15	1	Yes because it is part of my culture	6	4
Bra-62	snz	13	2	3.31785	5	1	2	2.77887	0	1	1	4	3	3	2	0	1	2	1	4	3	-0.35	1	Yes because it is part of my culture	7	0
Bra-64	six	19	3	3.38454	4	0	2	2.54283	1	1	1	5	3	3	2	0	0	2	2	9	4	-0.1	0	Yes because it is part of my culture	6	6
Bra-65	gaf	24	3	4.03741	4	0	2	2.93399	0	1	1	4	3	3	2	1	0	2	2	8	3	0.05	1	Yes because it is part of my culture	10	10
Bra-66	six	12	2	3.38454	4	0	2	2.54283	1	3	1	4	3	2	2	1	1	3	1	1	1	-0.15	0	No because I do not speak it myself	1	8
Bra-67	hui	13	2	5.06963	3	0	1	3.24551	1	2	1	6	3	3	2	1	1	2	2	3	3	-0.45	0	Yes because it is part of my culture	0	6
Bra-68	six	21	2	3.38454	4	0	2	2.54283	1	3	1	1	2	3	2	1	0	3	2	8	2	0.3	0	Yes because it is part of my culture	8	9
Bra-69	gbf	19	1	3.07918	3	0	2	1.4624	1	1	2	3	1	3	2	1	0	3	2	7	3	-0.05	0	No because I do not speak it myself	2	5
Bra-7	six	21	1	3.38454	4	0	2	2.54283	1	1	4	2	1	3	2	0	0	2	2	6	2	0.1	1	Yes because it is part of my culture	9	8
Bra-73	mlp	0	1	3.54642	5	1	2	1.79934	1	3	1	6	3	3	2	1	1	2	3	5	4	-0.5	0	No because I do not speak it myself	0	0
Bra-76	bqs	13	1	3.10598	5	1	2	1.14613	0	1	1	6	3	3	2	1	1	2	2	8	2	0.3	0	Yes because it is part of my culture	4	3
Bra-77	sll	11	1	4.01547	3	0	1	3.15655	1	3	1	5	3	3	2	0	1	1	2	3	3	-0.45	0	No because I do not speak it myself	0	2
Bra-79	ian	13	1	3.89927	5	1	2	1.04139	1	3	1	6	3	3	2	0	0	2	2	7	3	-0.05	0	Yes because everyone in my village/town does it	2	0
Bra-80	urw	20	3	3.32511	5	1	2	2.34044	1	1	4	2	3	3	2	0	0	2	3	10	1	0.75	0	Yes because it is a useful skill for my children	9	10
Bra-82	hla	3	2	4.35234	3	0	4	1.78533	1	3		6	3	3	3	0	0	2	3	6	4	-0.4	0	No because I do not speak it myself	2	0
Bra-85	mhl	15	3	3.35132	5	1	2	1.41497	1	1	1	2	3	3	1	0	1	3	3	6	3	-0.15	0	Yes because it is part of my culture	4	3
Bra-87	gaf	23	3	4.03741	4	0	2	2.93399	0	3	1	2	3	3	2	0	1	2	3	5	2	0	0	Yes because it is a useful skill for my children	5	3
Bra-89	spl	21	3	3.96874	3	0	2	2.59439	1	1	1	6	3	3	1	0	0	2	2	7	3	-0.05	0	Yes because it is part of my culture	9	3
Bra-91	urw	18	1	3.32511	5	1	2	2.34044	1	1	1	2	1	3	2	0	0	3	2	10	2	0.5	0	Yes because it is part of my culture	5	2
Bra-93	gyb	17	1	3.39617	4	0	2	1.60206	0	1	1	2	1	3	1	1	0			7	2	0.2	0	Yes because it is part of my culture	6	9
BSE-001	agm	0	1	3.256	3	0	2	3.20194	1	2	1	5	3	3	2	0	0	2	3	6	4	-0.4	0	Yes because it is part of my culture	1	1
BSE-002	kgf	7	2	3.87506	3	0	2	2.27416	1	3	1	4	3	3	2	0	0	3	3	7	2	0.2	1	No because I do not speak it myself	0	0
BSE-003	kmg	24	3	4.19457	1	0	2	2.68574	1	1	2	4	1	3	1	0	1	3	3	9	1	0.65	0	Yes because it is part of my culture	1	4
BSE-004	imo	18	2	4.62839	3	0	1	3.3032	1	1	1	5	3	3	2	1	1	2	2	6	4	-0.4	0	Yes because it is part of my culture	6	2
BSE-005	uvh	22	1	3.49047	3	0	2	2.78604	0	1	1	4	1	3	2	1	1	2	2	5	2	0	0	Yes because it is part of my culture	5	6
BSE-006	bmu	24	3	4	3	0	2	3.22037	1	1	4	4	3	3	1	1	0	3	2	5	1	0.25	0	No because it belongs to an old culture	10	7
BSE-007	uvh	23	3	3.49047	3	0	2	2.78604	0	1	1	5	3	3	2	0	1	2	2	7	3	-0.05	1	Yes because it is part of my culture	6	9
BSE-008	sue	11	2	3.5563	3	0	2	2.07918	1	3	1	6	3	3	2	0	1	2	3	4	4	-0.6	0	Yes because it is part of my culture	0	0
BSE-010	med	17	3	4.89354	3	0	1	3.19728	1	1	1	5	3	3	2	1	1	3	3	6	4	-0.4	1	Yes because it is part of my culture	4	5
BSE-011	kmg	4	1	4.19457	1	0	2	2.68574	1	3	1	4	3	3	2	1	1	2	2	6	2	0.1	1	Yes because it is part of my culture	0	0
BSE-012	adz	2	1	4.47712	3	0	2	2.57171	1	3	1	6	3	3	2	0	0	2	2	5	4	-0.5	0	Yes because it is part of my culture	0	0
BSE-014	buk	5	3	3.97272	3	0	2	2	1	3	1	5	3	3	2	0	0	3	2	9	4	-0.1	0	Yes because it is part of my culture	0	0
BSE-015	bzf	0	0	4.46847	3	0	2	2.18469	1	3	1	6	3	3	2	0	1	2	3	5	3	-0.25	0	No because I do not speak it myself	0	2
BSE-016	ubu	19	3	4.53403	3	0	1	3.35851	1	1	1	2	1	3	2	0	0	3	2	7	3	-0.05	0	Yes because it is part of my culture	4	10
BSE-017	abt	13	2	4.73598	3	0	2	1.94939	1	3	4	5	3	3	2	1	0	2	2	7	3	-0.05	0	Yes because it is part of my culture	4	0
BSE-018	kmg	15	3	4.19457	1	0	2	2.68574	1	3	1	4	3	3	2	0	0	4	3	8	0	0.8	0	Yes because it is part of my culture	5	1
BSE-019	naf	15	2	4.26647	3	0	2	2.86864	1	3	1	4	3	3	2	1	0	3	4	6	3	-0.15	0	Yes because it is a useful skill for my children	0	0
BSE-021	spl	13	1	3.96874	3	0	2	2.59439	1	3	4	4	3	3	2	1	1	3	2	3	2	-0.2	0	Yes because it is part of my culture	0	0
BSE-022	urw	10	1	3.32511	5	1	2	2.34044	1	1	1	2	1	3	2	0	1	3	4	3	1	0.05	0	No because it is not a useful skill for my child	1	2
BSE-023	noc	1	3	2.8986	5	1	2	2.63347	0	3	1	6	3	3	2	0	0	3	2	7	4	-0.3	0	Yes because it is part of my culture	0	0
BSE-024	sue	8		3.5563	3	0	2	2.07918	1	3	1	4	3	3	2		0	3	3	4	3	-0.35	0		0	5
BSE-026	uvh	18	3	3.49047	3	0	2	2.78604	0	1	1	4	3	3	1	1	1	2	3	5	2	0	0	Yes because it is part of my culture	2	6
BSE-028	spl	17	2	3.96874	3	0	2	2.59439	1	2	1	4	3	3	2	0	1			7	3	-0.05	0	No because I do not speak it myself	4	8
BSE-030	kbq	6	2	4.80072	3	0	1	3.2235	1	3	1	5	3	3	2	0	0	2	2	4	4	-0.6	0	Yes because it is part of my culture	0	0
BSE-031	kbq	18	2	4.80072	3	0	1	3.2235	1	1	4	6	3	3	2	1	1	2	2	3	4	-0.7	0	Yes because it is part of my culture	0	1
BSE-032	mci	4	0	3.63292	3	0	2	2.92221	0	1	4	4	3	3	2	0	1	3	3	4	3	-0.35	0	No because I do not speak it myself	0	4
BSE-033	hot	17	3	3.36173	3	0	2	2.88309	1	1	2	2	1	3	2	1	1	3	4	6	1	0.35	1	Yes because it is a useful skill for my children	8	4
BSE-034	aoe	10	1	4.39447	3	0	1	2.7007	0	1	1	6	3	3	2	1	1	2	3	2	4	-0.8	0	Yes because it is part of my culture	0	0
BSE-035	xsi	3	1	3.67839	3	0	2	1.54407	1	3	2	6	3	3	2	0	1	2	4	2	1	-0.05	0	Yes because it is part of my culture	0	3
BSE-037	ong	11	1	4.10964	5	1	2	2.38202	1	3	3	5	3	1	2	0	1	2	3	2	3	-0.55	0	Yes because it is part of my culture	1	1
BSE-038	med	4	1	4.89354	3	0	1	3.19728	1	3	1	6	3	3	2	0	1	2	2	1	4	-0.9	0	Yes because it is part of my culture	0	0
BSE-039	buk	2	1	3.97272	3	0	2	2	1	3	1	2	2	3	2	1	1	2	2	3	3	-0.45	0	No because I do not speak it myself	0	1
BSE-040	buk	1	2	3.97272	3	0	2	2	1	3	1	4	3	2	2	0	1	2	2	6	2	0.1	0	Yes because it is a useful skill for my children	0	0
BSE-041	apr	1	1	3.52879	3	0	2	2.20683	1	3	1	5	3	3	2	0	0	1	2	4	4	-0.6	0	No because I do not speak it myself	1	0
BSE-042	ded	0	1	3.81291	3	0	2	2.41996	1	3	1	4	3	3	2	0	0	4	2	9	2	0.4	0	Yes because it is part of my culture	1	0
BSE-043	mux	3	1	4.61172	3	0	1	3.24353	1	3	1	4	3	3	2	0	0	2	3	3	4	-0.7	0	Yes because it is part of my culture	5	5
BSE-044	kcl	23	3	3.23596	5	1	2	2.41162	1	1	2	6	3	3	2	1	1	2	2	7	3	-0.05	0	Yes because it is part of my culture	1	4
BSE-045	kue	1	1	5.0607	1	0	1	3.0103	1	1	4	6	3	3	2	0	0	3	2	5	3	-0.25	0	No because I do not speak it myself	1	0
BSE-046	bzf	15	3	4.46847	3	0	2	2.18469	1	2	1	5	3	3	3	1	1	2	3	7	2	0.2	0	Yes because it is part of my culture	5	10
BSE-047	auy	6	2	4.04532	3	0	1	3.26811	1	1	1	4	3	3	2	0	0	3	3	7	2	0.2	0	Yes because it is part of my culture	0	0
BSE-049	ded	11	2	3.81291	3	0	2	2.41996	1	3	1	6	3	3	2	0	1	2	2	2	3	-0.55	0	No because I do not speak it myself	0	0
BSE-050	ler	10	2	2.57978	4	0	4	1.17609	0	1	1	5	3	3	2	1	1	2	3	7	3	-0.05	0	Yes because it is part of my culture	0	0
BSE-051	naf	1	2	4.26647	3	0	2	2.86864	1	3	1	5	3	3	2	0	0	2	2	8	3	0.05	0	Yes because it is part of my culture	0	0
BSE-052	gve	14	2	2.4956	5	1	2	2.40824	0	3	1	5	3	3	2	0	1	1	2	5	3	-0.25	0	Yes because it is part of my culture	0	1
BSE-053	kgf	13	3	3.87506	3	0	2	2.27416	1	3	1	4	3	3	2	1	1	2	3	5	3	-0.25	0	Yes because it is part of my culture	0	2
BSE-055	naf	12	2	4.26647	3	0	2	2.86864	1	1	1	4	3	3	2	0	1	4	3	5	2	0	0	Yes because it is part of my culture	4	3
BSE-056	spl	20	3	3.96874	3	0	2	2.59439	1	1	1	4	3	3	2	1	0	3	3	5	4	-0.5	1	Yes because it is part of my culture	3	10
BSE-057	spl	22	3	3.96874	3	0	2	2.59439	1	1	1	2	1	3	1	1	0	3	3	8	2	0.3	1	No because it is not a useful skill for my child	8	9
BSE-058	kbq	18	2	4.80072	3	0	1	3.2235	1	1	4	6	3	3	2	1	1	2	2	3	4	-0.7	0	Yes because it is part of my culture	0	1
BSE-059	mci	4	0	3.63292	3	0	2	2.92221	0	1	4	4	3	3	2	0	1	3	3	4	3	-0.35	0	No because I do not speak it myself	0	4
BSE-066	buk	2	1	3.97272	3	0	2	2	1	3	1	2	2	3	2	1	1	2	2	3	3	-0.45	0	No because I do not speak it myself	0	1
BSE-068	kgf	20	3	3.87506	3	0	2	2.27416	1	1	1	3	2	3	2	1	0	3	3	10	2	0.5	0	No because it is not a useful skill for my child	9	4
BSE-069	bmu	24	3	4	3	0	2	3.22037	1	1	3	2	2	3	1	1	0	4	2	8	2	0.3	1	Yes because it is part of my culture	9	8
BSE-071	naf	14	3	4.26647	3	0	2	2.86864	1	1	1	2	2	3	2	0	1	4	3	4	2	-0.1	0	No because I do not speak it myself	3	6
BSE-072	msu	21	3	2.30103	6	1	2	2.41162	0	1	1	2	2	3	2	1	1	4	2	8	1	0.55	0	Yes because it is part of my culture	9	6
BSE-073	mcy	14	2	2.72997	5	1	2	2.75128	0	1	2	1	1	3	2	1	1	4	3	7	1	0.45	0	No because I do not speak it myself	3	8
BSE-075	ksd	0	1	4.87786	1	0	4	2.07918	1	3	4	6	3	3	2	0	1	2	3	4	3	-0.35	0	No because I do not speak it myself	0	0
BSE-076	enq	22	3	5.37066	3	0	1	3.36021	1	3	1	6	2	3	2	1	0	2	1	10	4	0	0	Yes because it is part of my culture	3	7
BSE-077	ttv	3	1	3.70757	4	0	4	1.11394	0	3	1	6	3	3	2	0	1	1	1	3	4	-0.7	1	No because I do not speak it myself	0	2
BSE-078	mty	4	1	2.76531	4	0	2	2.48996	0	1	1	5	3	3	2	0	0	3	3	6	3	-0.15	0	No because I do not speak it myself	0	8
BSE-079	mmo	0	2	3.06963	3	0	2	3.02449	1	3	1	4	3	3	2	1	0	2	2	6	3	-0.15	1	Yes because it is part of my culture	1	0
BSE-082	ksd	21	3	4.87786	1	0	4	2.07918	1	1	4	6	3	3	2	1	1	2	2	2	4	-0.8	0	No because it belongs to an old culture	4	1
BSE-084	kmg	22	2	4.19457	1	0	2	2.68574	1	3	1	6	3	3	2	0	0	1	3	4	4	-0.6	1	No because I do not speak it myself	2	10
BSE-085	nop	22	3	3.36173	3	0	2	3.14551	1	1	1		3	3	2	1	1	2	3	4	1	0.15	1	Yes because it is part of my culture	6	9
BSE-086	tim	15	2	4.13392	3	0	2	3.11294	1	1	2		2	3	2	1	0	3	3	3	4	-0.7	1	Yes because it is part of my culture	3	0
BSE-087	adz	14	1	4.47712	3	0	2	2.57171	1	3	4	4	3	2	2	0	0	2	2	3	2	-0.2	0	Yes because it is part of my culture	0	1
BSE-088	kpf	24	2	4.17609	3	0	2	3.1364	1	3	1	1	3	3	2	0	1	3	2	2	2	-0.3	0	Yes because it is part of my culture	0	0
BSE-089	kqb	24	3	3.67169	3	0	2	2.70842	1	3	1	4		3	2	1	0	3	3	8	3	0.05	0	No because I do not speak it myself	2	0
BSE-090	med	16	3	4.89354	3	0	1	3.19728	1	3	1	5	1	3	2	1	1	3	3	1	4	-0.9	0	Yes because it is part of my culture	1	1
BSE-091	apr	10	1	3.52879	3	0	2	2.20683	1	3	1	6	3	3	2	0	1	3	3	3	2	-0.2	0	No because I do not speak it myself	0	0
BSE-092	buk	7	3	3.97272	3	0	2	2	1	1	4	6	3	3	2	0	1	2	4	6	3	-0.15	0	Yes because it is part of my culture	2	9
BSE-095	ape	0	1	4.18244	6	1	2	2.65514	1	1	4	2	2	3	2	1	0	3	2	5	1	0.25	0	Yes because it is part of my culture	5	7
BSE-097	gfk	0	2	3.86532	3	0	4	2.27184	1	2	1	4	3	3	2	0	0	2	2	3	4	-0.7	0	No because I do not speak it myself	0	0
BSE-098	kqb	20	3	3.67169	3	0	2	2.70842	1	1	1	5	1	3	2	0	0	3	3	9	3	0.15	0	Yes because it is part of my culture	0	0
BSE-099	bzf	0	1	4.46847	3	0	2	2.18469	1	3	1	6	3	3	2	1	0	3	3	6	3	-0.15	0	No because I do not speak it myself	0	0
BSE-100	sst	5	1	4.9024	3	0	1	3.14675	0	3	1	4	3	3	2	0	1			1	3	-0.65	0	Yes because it is part of my culture	0	4
BSE-101	slw	0	1	2.60206	5	1	2	2.50651	0	3	1	6	3	3	2	0	1	3	3	1	2	-0.4	0	No because I do not speak it myself	0	0
BSE-102	msu	0	2	2.30103	6	1	2	2.41162	0	1	4	4	1	3	2	0	1	3	3	4	1	0.15	0	No because I do not speak it myself	0	0
BSE-103	dob	10	3	4.02022	1	0	3	1.85126	1	1	4	6	3	3	2	0	1	3	3	5	1	0.25	0	Yes because it is part of my culture	1	0
BSE-104	lbq	5	1	3.81455	3	0	2	1.99564	0	3	1	4	3	3	2	0	1	3	4	4	4	-0.6	0	Yes because it is part of my culture	2	0
BSE-105	tqo	6	2	4.5892	3	0	3	1.23045	1	3	1	4	3	3	2	1	1	2	1	8	4	-0.2	0	Yes because it is a useful skill for my children	2	9
BSE-106	nop	14	3	3.36173	3	0	2	3.14551	1	1	4	4	3	3	2	1	1	3	2	4	2	-0.1	0	Yes because it is part of my culture	3	2
BSE-107	buk	0	2	3.97272	3	0	2	2	1	1	1		1	3	2	1	1	4	3	5	2	0	0	No because I do not speak it myself	0	1
BSE-108	buk	14	2	3.97272	3	0	2	2	1	1	2	2	3	2	2	0	1	3	2	4	1	0.15		No because it is not a useful skill for my child	3	0
BSE-109	ksd	1	2	4.87786	1	0	4	2.07918	1	3	3		2	3	2	1	1	2	4	4	3	-0.35	0	Yes because it is part of my culture	1	0
BSE-110	kpf	13	2	4.17609	3	0	2	3.1364	1	2	1	6	1	3	2	0	0	2	2	7	1	0.45	0	Yes because it is part of my culture	0	10
BSE-111	ded	21	3	3.81291	3	0	2	2.41996	1	3	1	6	3	3	1	1	0	2	2	5	3	-0.25	0	Yes because it is part of my culture	2	9
BSE-112	kgf	10	2	3.87506	3	0	2	2.27416	1	2	1		3	2	2	0	0	2	2	5	2	0	0	No because I do not speak it myself	4	0
BSE-113	bzf	1	2	4.46847	3	0	2	2.18469	1	3	1	6	3	2	2	0	1	1	3	5	2	0	0	No because I do not speak it myself	0	0
BSE-115	ygr	0	1	4.5151	3	0	1	3.18041	1	3	1	3	3	3	2	1	1	3	3	4	4	-0.6	0	Yes because it is part of my culture	0	0
BSE-117	uvh	23	3	3.49047	3	0	2	2.78604	0	1	4	4	1	3	1	1	1	4	2	5	1	0.25	0	No because it is not a useful skill for my child	6	9
BSE-118	spl	8	1	3.96874	3	0	2	2.59439	1	3	1	4	3	3	2	0	1	2	3	7	3	-0.05	0	Yes because it is part of my culture	1	1
BSE-120	agd	24	3	4.43136	4	0	1	1.32222	1	1	1	2	3	3	2	1	0	4	3	9	2	0.4	0	Yes because it is part of my culture	8	7
BSE-122	ons	8	2	3.89354	3	0	2	2.9248	0	3	1	2	3	3	2	0	1	4	3	6	2	0.1	0	Yes because it is part of my culture	1	4
BSE-124	kbq	10	2	4.80072	3	0	1	3.2235	1	1	1	6	3	3	2	0	0	2	3	4	3	-0.35	1	No because I do not speak it myself	2	8
BSE-125	buk	22	3	3.97272	3	0	2	2	1	1	2		1	3	1	1	0	3	3	4	2	-0.1	0	No because it belongs to an old culture	7	10
BSE-126	buk	13	3	3.97272	3	0	2	2	1	1	1	4	2	3	2	0	0	3	2	10	1	0.75	0	Yes because it is part of my culture	3	1
BSE-127	dad	16	2	3.56429	3	0	2	1.60206	1	1	1	4	2	2	2	1	1	3	3	4	1	0.15	0	No because I do not speak it myself	9	9
BSE-128	aey	4	2	3.8586	5	1	2	3.02078	1	3	1	4	3	3	2	1	0	2	3	6	4	-0.4	0	Yes because it is a useful skill for my children	1	5
BSE-129	ler	6	1	2.57978	4	0	4	1.17609	0	3	1	6	3	3	2	0	0	3	2	9	4	-0.1	0	No because I do not speak it myself	0	9
BSE-130	sue	15	2	3.5563	3	0	2	2.07918	1	1	2	4	3	3	2	1	0	2	1	8	1	0.55	0	Yes because it is part of my culture	4	9
BSE-131	jae	18	3	3.54108	5	1	2	1.51851	1	3	1	2	3	3	2	1	1	3	3	6	2	0.1	0	Yes because it is part of my culture	5	10
BSE-132	spl	16	2	3.96874	3	0	2	2.59439	1	3	4	2	3	3	2	0	1	3	3	5	3	-0.25	0	Yes because it is part of my culture	1	3
BSE-134	enq	4	1	5.37066	3	0	1	3.36021	1	3	1	4	3	3	2	0	1	2	2	2	4	-0.8	0	Yes because it is part of my culture	0	0
BSE-135	adz	23	3	4.47712	3	0	2	2.57171	1	3	1	5	3	3	2	0	1	4	3	3	3	-0.45	0	Yes because it is part of my culture	1	5
BSE-136	ape	0	0	4.18244	6	1	2	2.65514	1	1	1	2	1	3	2	0	1	3	2	6	3	-0.15	0	No because I do not speak it myself	2	0
BSE-137	kqb	12	3	3.67169	3	0	2	2.70842	1	1	1	4	1	3	2	1	0	4	2	8	4	-0.2	0	Yes because it is a useful skill for my children	5	3
BSE-140	kpf	24	3	4.17609	3	0	2	3.1364	1	3	1	4	1	3	2	1	0	3	3	10	4	0	0	Yes because it is part of my culture	9	9
BSE-143	ded	21	3	3.81291	3	0	2	2.41996	1	1	3	4	2	3	2	0	0	3	3	7	2	0.2	0	Yes because it is a useful skill for my children	6	3
BSE-144	lbq	10	1	3.81455	3	0	2	1.99564	0	1	1	4	1	3	2	0	1	2	3	7	3	-0.05	0	No because I do not speak it myself	4	5
BSE-145	buk	18	3	3.97272	3	0	2	2	1	1	2	6	3	3	2	0	1	2	3	3	3	-0.45	0	Yes because it is part of my culture	1	7
BSE-146	bmk	18	3	3.44871	3	0	3	1.5563	1	1	2	4	3	3	2	1	0	2	3	5	3	-0.25	0	No because I do not speak it myself	8	8
BSE-147	naf	7	3	4.26647	3	0	2	2.86864	1	1	3	1	1	3	1	1	0	4	4	5	1	0.25	1	Yes because it is part of my culture	4	0
BSE-148	agd	1	2	4.43136	4	0	1	1.32222	1	3	1	2	3	3	2	0	0	2	2	5	3	-0.25	0	No because I do not speak it myself	0	0
BSE-150	kbq	0	1	4.80072	3	0	1	3.2235	1	1	1	2	3	3	2	1	0	2	2	7	2	0.2	1	No because I do not speak it myself	0	0
BSE-151	mlh	17		3.23045	5	1	2	2.6637	1		1	4	3	3	1	1	1	3	1	4	1	0.15	0	Yes because it is part of my culture	3	2
BSE-152	jae	0	2	3.54108	5	1	2	1.51851	1	3	1	6	3	3	2	0	0	2	2	6	3	-0.15	0	Yes because it is part of my culture	0	0
BSE-153	hmt	23	3	4.67343	3	0	3	2.98856	0	2	1	5	3	3	2	1	1	2	2	4	3	-0.35	0	Yes because it is part of my culture	0	0
BSE-154	gaf	0	2	4.03741	4	0	2	2.93399	0	1	4	5	3	3	2	1	0	2	1	8	3	0.05	0	No because I do not speak it myself	0	0
BSE-155	tgc	9	3	3.87068	3	0	4	1.34242	1	1	1	6	3	3	1	1	0	3	1	9	3	0.15	1	Yes because it is part of my culture	7	9
BSE-156	auy	13	3	4.04532	3	0	1	3.26811	1	1	4	5	3	3	2	1	0	2	2	9	3	0.15	0	Yes because it is part of my culture	8	3
BSE-157	gvf	0	2	4.91098	3	0	1	3.14829	1	1	1	4	2	3	2	1	1	2	2	3	2	-0.2	0	Yes because it is part of my culture	0	1
BSE-158	kmg	0	1	4.19457	1	0	2	2.68574	1	3	1	6	3	3	2	0	1	1	2	6	3	-0.15	1	Yes because it is part of my culture	0	0
BSE-159	naf	22	3	4.26647	3	0	2	2.86864	1	1	2	5	2	3	1	1	0	4	2	9	1	0.65	0	No because I do not speak it myself	6	0
BSE-161	kpf	20	3	4.17609	3	0	2	3.1364	1	1	4		3	3	2	1	1	4	3	4	2	-0.1	0	Yes because it is part of my culture	7	10
BSE-162	yuw	24	3	3.37658	3	0	2	2.27184	1	1	3	4	3	3	2	1	0	3	2	8	3	0.05	0	Yes because it is part of my culture	9	0
BSE-164	ghs	3	1	4.06092	3	0	2	2.95665	1	3	1	6	3	3	3	0	1	2	2	4	4	-0.6	0	Yes because it is part of my culture	0	0
BSE-167	lcm	18	3	4.06221	3	0	4	2.01284	1	1	2		3	3	2	1	1	3	4	8	1	0.55	0	Yes because it is part of my culture	7	0
BSE-169	mee	20	3	4.1151	4	0	4	2.72428	1	1	1	6	3	3	2	1	1	2	3	7	3	-0.05	0	No because I do not speak it myself	1	0
BSE-170	bzf	5	3	4.46847	3	0	2	2.18469	1	1	1	2	3	3	2	1	0	3	2	4	3	-0.35	0	Yes because it is part of my culture	1	7
BSE-171	kpf	23	3	4.17609	3	0	2	3.1364	1	1	3	4	1	3	2	1	0	3	2	5	2	0	0	Yes because it is part of my culture	10	3
BSE-172	bmu	23	3	4	3	0	2	3.22037	1	1	1	3	3	3	2	0	0	3	3	7	3	-0.05	0	Yes because it is part of my culture	9	2
BSE-173	kpf	23	3	4.17609	3	0	2	3.1364	1	1	3	6	3	3	2	0	0	2	2	5	3	-0.25	0	Yes because it is part of my culture	10	3
BSE-174	jae	10		3.54108	5	1	2	1.51851	1	1	1	6	3	3	2		0	3	2	6	3	-0.15	0		4	1
BSE-175	lbu	5	2	3.17609	5	1	2	1.23045	0	1	4	5	1	3	2	0	1	3	3	3	1	0.05	1	No because I do not speak it myself	2	6
BSE-176	uvh	13	2	3.49047	3	0	2	2.78604	0	1	4	5	2	3	2	0	1	3	3	5	2	0	0	No because I do not speak it myself	3	5
BSE-177	bmu	23	3	4	3	0	2	3.22037	1	1	3	2	3	3	1	1	1	3	3	2	1	-0.05		Yes because it is part of my culture	3	3
BSE-178	adz	10	2	4.47712	3	0	2	2.57171	1	3	1	6	3	3	2	0	1	2	4	3	3	-0.45	0	Yes because it is part of my culture	0	4
BSE-179	kwj	24	2	3.99068	3	0	2	2.2014	1	1	1	4	3	3	2	1	1	2	2	3	1	0.05	0	Yes because it is part of my culture	9	8
BSE-180	mcy	14	1	2.72997	5	1	2	2.75128	0	2	1	5	2	3	2	0	1	3	3	2	2	-0.3	0	No because I do not speak it myself	1	7
BSE-181	ian	0	1	3.89927	5	1	2	1.04139	1	3	1	4	3	3	2	0	1	3	3	5	4	-0.5	1	No because I do not speak it myself	0	2
BSE-182	adz	4	3	4.47712	3	0	2	2.57171	1	1	4	4	3	3	2	1	1	3	4	7	1	0.45	0	No because it is not a useful skill for my child	2	1
BSE-183	hui	23	3	5.06963	3	0	1	3.24551	1	1	4	2	1	3	1	1	1	3	2	4	3	-0.35	0	No because it is not a useful skill for my child	6	4
BSE-184	msu	24	1	2.30103	6	1	2	2.41162	0	1	1	2	1	3	1	1	0	3	3	8	3	0.05	0	Yes because it is part of my culture	9	10
BSE-185	sue	15	3	3.5563	3	0	2	2.07918	1	3	1	6	1	3	2	1	0	1	2	6	2	0.1		Yes because it is part of my culture	4	4
BSE-191	wiu	24	3	4.38725	3	0	1	3.13893	1	1	1	2	1	3	1	1		2	2	8	1	0.55	0	No because it belongs to an old culture	5	10
BSE-193	bzf	10	2	4.46847	3	0	2	2.18469	1	1	1	4	3	3	2	1	0	2	2	5	4	-0.5	0	Yes because it is part of my culture	1	5
BSE-200	kgf	15	2	3.87506	3	0	2	2.27416	1	3	2	2	3	3	2	1	0	2	2	5	1	0.25	0	Yes because it is part of my culture	5	7
BSE-201	kbq	5	1	4.80072	3	0	1	3.2235	1	1	1	6	3	3	2	0	1	2	1	3	3	-0.45	0	No because I do not speak it myself	3	0
BSE-202	naf	24	1	4.26647	3	0	2	2.86864	1	3	1	4	3	3	2	1	0	1	1	7	3	-0.05	0	Yes because it is part of my culture	8	0
BSE-203	kqb	0	1	3.67169	3	0	2	2.70842	1	2	1	5	3	3	2	0	0	3	3	7	3	-0.05	0	Yes because it is part of my culture	0	0
BSE-204	byr	19	3	3.92229	3	0	1	3.13226	1	1	2	1	1	3	2	1	0	4	3	6	2	0.1	0	Yes because it is part of my culture	9	5
BSE-205	spl	19	3	3.96874	3	0	2	2.59439	1	1	1	4	3	3	2	1	1	3	1	6	3	-0.15	1	Yes because it is part of my culture	1	3
BSE-206	buk	18	3	3.97272	3	0	2	2	1	1	2	5	3	3	2	0	0	2	2	8	2	0.3	0	Yes because it is part of my culture	2	9
BSE-207	kue	0	2	5.0607	1	0	1	3.0103	1	3	1	5	3	3	2	0	0	3	3	8	4	-0.2	0	Yes because it is part of my culture	0	3
BSE-208	wiu	22	3	4.38725	3	0	1	3.13893	1	1	1	2	2	3	1	1	1	3	2	3	3	-0.45	0	Yes because it is part of my culture	1	2
BSE-209	kgf	24	3	3.87506	3	0	2	2.27416	1	1	1	5	3	3	2	1	0	3	3	8	2	0.3	0	Yes because it is part of my culture	9	6
BSE-210	lbq	18	3	3.81455	3	0	2	1.99564	0	1	1	6	3	3	2	0	0	2	2	7	2	0.2	0	Yes because it is a useful skill for my children	4	5
BSE-211	lbu	20	3	3.17609	5	1	2	1.23045	0	1	2	4	3	3	2	1	1	2	2	6	1	0.35	0	Yes because it is part of my culture	1	8
BSE-212	gvf	24	2	4.91098	3	0	1	3.14829	1	3	1	6	3	3	2	0	0	2	2	6	4	-0.4	1	Yes because it is a useful skill for my children	8	1
BSE-213	bbd	0	1	3.49831	5	1	2	3.25188	1	1	1	5	3	3	2	0	0	3	2	5	3	-0.25	0	No because I do not speak it myself	0	0
BSE-214	kqb	22	3	3.67169	3	0	2	2.70842	1	1	2	4	2	3	1	1	0	2	2	8	2	0.3	0	Yes because it is part of my culture	7	4
BSE-215	yuw	24	3	3.37658	3	0	2	2.27184	1	1	3	4	3	3	2	1	0	2	2	8	3	0.05	0	Yes because it is part of my culture	10	4
BSE-216	kmg	16	3	4.19457	1	0	2	2.68574	1	3	1	2	2	3	2	1	0	3	3	5	2	0	1	Yes because it is a useful skill for my children	1	10
BSE-217	mlh	24	2	3.23045	5	1	2	2.6637	1	3	1	2	3	3	2	0	1	4	2	4	2	-0.1		Yes because it is part of my culture	8	7
BSE-218	kmg	24	3	4.19457	1	0	2	2.68574	1	1	1	3	2	3	1	1	1	2	4	10	2	0.5	0	No because I do not speak it myself	7	9
BSE-219	spl	24	3	3.96874	3	0	2	2.59439	1	1	1	4	1	3	2	1	1	2	2	4	3	-0.35	1	Yes because it is part of my culture	10	10
BSE-220	gvf	10	1	4.91098	3	0	1	3.14829	1	3	1	4	3	3	2	1	1	2	3	2	2	-0.3	0	Yes because it is part of my culture	0	0
BSE-222	kpf	23	3	4.17609	3	0	2	3.1364	1	1	1	3	1	3	1	1	0	3	2	8	1	0.55	0	Yes because it is part of my culture	10	10
BSE-223	bzf	11	0	4.46847	3	0	2	2.18469	1	1	2	6	3	3	2	0	0	3	1	7	3	-0.05	0	No because I do not speak it myself	5	5
BSE-224	noc	11	3	2.8986	5	1	2	2.63347	0	1	1	5	3	3	2	0	0	3	1	7	2	0.2	0	Yes because it is part of my culture	8	7
BSE-225	bzf	5	1	4.46847	3	0	2	2.18469	1	1	1	4	3	3	2	1	0	3	3	9	3	0.15	0	No because I do not speak it myself	0	3
BSE-226	ded	24	3	3.81291	3	0	2	2.41996	1	1	2	2	1	3	1	1	0	2	1	9	1	0.65	0	Yes because it is part of my culture	10	10
BSE-227	kbq	18	3	4.80072	3	0	1	3.2235	1	3	4	2	3	3	2	0	1	3	4	4	3	-0.35	0	Yes because it is a useful skill for my children	1	2
BSE-228	spl	24	3	3.96874	3	0	2	2.59439	1	1	1	5	3	3	1	1	0	3	2	6	3	-0.15	0	Yes because it is part of my culture	0	10
BSE-229	kqb	23	3	3.67169	3	0	2	2.70842	1	1	1	2	1	3	1	1	0	2	2	9	1	0.65	0	Yes because it is part of my culture	6	9
BSE-231	nif	23	3	3.19457	3	0	2	1.91381	1	1	1	2	2	3	1	1	1	4	2	5	2	0	0	Yes because it is part of my culture	3	4
BSE-232	for	5	1	4.32298	3	0	1	3.10823	1	3	1	4	3	3	2	0	1	2	2	7	2	0.2	0	No because I do not speak it myself	1	2
BSE-233	adz	24	3	4.47712	3	0	2	2.57171	1	1	1	5	3	3	1	1	0	3	3	8	2	0.3	0	Yes because it is part of my culture	10	10
BSE-234	hkk	13	1	3.943	3	0	3	2.65706	0	3	1	2	3	3	2	0	1	2	2	5	2	0	0	Yes because it is part of my culture	1	6
BSE-235	ape	0	0	4.18244	6	1	2	2.65514	1	3	1	5	3	1	2	1	0	3	2	0	2	-0.5	0	No because I do not speak it myself	1	2
BSE-236	kue	1	1	5.0607	1	0	1	3.0103	1	2	1	6	3	3	2	1	1	2	3	4	3	-0.35	0	Yes because it is part of my culture	2	2
BSE-237	spl	23	3	3.96874	3	0	2	2.59439	1	1	1	4	3	3	1	0	0	3	3	7	1	0.45	1	Yes because it is part of my culture	10	4
BSE-238	spl	24	3	3.96874	3	0	2	2.59439	1		4	2	3	3	2	1	1	3	3	4	1	0.15	0	Yes because it is part of my culture	10	4
BSE-239	kcl	5	1	3.23596	5	1	2	2.41162	1	3	1	6	3	1	2	0	0	2	3	7	3	-0.05	0	Yes because it is part of my culture	2	2
BSE-240	snp	0	1	4.4624	3	0	1	3.37107	1	3	1	5	3	3	2	1	1	3	3	5	3	-0.25	0	Yes because it is part of my culture	0	2
BSE-241	tbc	0	2	4.37967	3	0	2	2.48714	1	3	4	5	3	3	2	0	1	2	3	5	3	-0.25	0	Yes because it is part of my culture	0	0
BSE-242	kue	19	2	5.0607	1	0	1	3.0103	1	1	1	6	3	3	2	1	0	3	2	6	3	-0.15	0	Yes because it is part of my culture	9	1
BSE-243	bmu	11	0	4	3	0	2	3.22037	1	1	3	1	1	2	2	1	1	3	4	4	4	-0.6	0	No because I do not speak it myself	1	1
BSE-244	gaj	6	3	4.34439	3	0	1	1.47712	0	1	3	6	3	3	2	1	1	2	3	5	3	-0.25	0	Yes because it is part of my culture	3	2
BSE-246	ded	22	1	3.81291	3	0	2	2.41996	1	1	1	2	3	3	2	1	0	3	4	7	3	-0.05	0	Yes because it is a useful skill for my children	0	0
BSE-247	naf	22	2	4.26647	3	0	2	2.86864	1	3	1	2	3	3	2	1	1	2	3	3	3	-0.45	0	Yes because it is part of my culture	0	4
BSE-248	lbq	23	2	3.81455	3	0	2	1.99564	0	3	1	6	3	3	3	1		2	3	2	4	-0.8	0		5	0
BSE-249	buk	3	1	3.97272	3	0	2	2	1	3	1	6	3	3	2	0	1	2	4	3	3	-0.45	0	No because I do not speak it myself	0	1
BSE-251	kmg	24	3	4.19457	1	0	2	2.68574	1	1	1	2	1	3	2	1	0	2	1	9	3	0.15	0	Yes because it is part of my culture	7	9
BSE-252	mci	9	2	3.63292	3	0	2	2.92221	0	2	1	4	1	3	2	1	0	3	3	5	3	-0.25	0	Yes because it is part of my culture	2	2
BSE-253	kmg	6	2	4.19457	1	0	2	2.68574	1	1	1	2	1	3	2	1	0	4	2	8	2	0.3	0	Yes because it is part of my culture	5	0
BSE-254	adz	10	1	4.47712	3	0	2	2.57171	1	1	1	4		3	2	1	1	2	3	3	1	0.05	0	Yes because it is part of my culture	0	1
BSE-255	lbq	23	3	3.81455	3	0	2	1.99564	0	1	1	4	3	3	2	1	1	3	3	7	2	0.2	1	Yes because it is part of my culture	3	7
BSE-258	tqo	0	2	4.5892	3	0	3	1.23045	1	3	1	5	3	3	2	0	0	2	2	5	4	-0.5	0	No because it is not a useful skill for my child	2	10
BSE-259	naf	13	3	4.26647	3	0	2	2.86864	1	3	1	1	1	3	2	1	0	2	2	8	3	0.05	0	Yes because it is part of my culture	3	0
BSE-260	bmu	12	1	4	3	0	2	3.22037	1	3		6	2	3	2	1	0	2	2	5	4	-0.5	0	Yes because it is part of my culture	1	3
BSE-261	naf	10	1	4.26647	3	0	2	2.86864	1	3	1	6	3	3	2	1	1	3	2	5	3	-0.25	0	Yes because it is part of my culture	0	1
BSE-262	kqb	12	3	3.67169	3	0	2	2.70842	1	1	1	6	3	3	2	0	0	1	2	7	4	-0.3	0	No because it is not a useful skill for my child	2	0
BSE-265	naf	1	1	4.26647	3	0	2	2.86864	1	3	1	6	3	3	2	1	0	2	1	8	1	0.55	0	Yes because it is part of my culture	0	1
BSE-266	tim	22	3	4.13392	3	0	2	3.11294	1	1	4	2	1	3	2	1	0	3	2	7	2	0.2	0	Yes because it is part of my culture	6	3
BSE-267	spl	24	3	3.96874	3	0	2	2.59439	1	1	1	2	2	3	1	1	0	3	2	9	3	0.15	0	Yes because it is a useful skill for my children	10	10
BSE-268	tbc	6	3	4.37967	3	0	2	2.48714	1	1	1	2	1	3	2	0	0	2	2	6	3	-0.15	0	Yes because it is part of my culture	2	2
BSE-269	kmg	24	2	4.19457	1	0	2	2.68574	1	3	1		3	3	2	0	1		3	5	4	-0.5	0	Yes because it is part of my culture	5	5
BSE-270	cjv	21	1	4.56617	3	0	1	3.22479	1	3	1	5	3	3	2	0	1	3	3	5	3	-0.25	1	No because I do not speak it myself	3	2
BSE-271	tim	23	1	4.13392	3	0	2	3.11294	1		1	5	3	3	2	1	0	2	3	5	4	-0.5	0	Yes because it is part of my culture	5	9
BSE-272	tim	21	3	4.13392	3	0	2	3.11294	1	2	3	2	1	3	2	1	0	3	2	7	2	0.2	1	No because it is not a useful skill for my child	7	9
BSE-273	wnc	8	1	3.78746	4	0	2	3.23502	1	1	1	4	3	3	2	0	1	2	2	4	2	-0.1	0	No because I do not speak it myself	0	1
BSE-274	buk	24	3	3.97272	3	0	2	2	1	1	1	2	2	3	1	1		3	3	9	2	0.4	0	Yes because it is part of my culture	3	8
BSE-275	naf	24	3	4.26647	3	0	2	2.86864	1	1	3	4	3	3	1	1	0	2	1	7	1	0.45	1	Yes because it is part of my culture	10	3
BSE-276	noc	24	3	2.8986	5	1	2	2.63347	0	3	1	2	1	3	2	1	1	3	3	5	3	-0.25	1	Yes because it is part of my culture	10	0
BSE-277	noc	24	3	2.8986	5	1	2	2.63347	0	1	1	4	1	3	2	1	1	3	4	4	2	-0.1	0	Yes because it is part of my culture	10	0
BSE-278	bzf	21	2	4.46847	3	0	2	2.18469	1	1	1	2	2	3	2	1	0	1	3	9	3	0.15	0	Yes because it is part of my culture	6	5
BSE-280	bzf	0	1	4.46847	3	0	2	2.18469	1	3	1	4	3	3	2	0	0	2	4	6	4	-0.4	0	No because I do not speak it myself	2	0
BSE-281	naf	24		4.26647	3	0	2	2.86864	1	1	3		1	3	2	1	0	3	3	5	2	0			6	2
BSE-282	adz	13	3	4.47712	3	0	2	2.57171	1	1	1	2	3	3	2	1	0	4	4	6	4	-0.4	0	Yes because it is part of my culture	5	0
BSE-284	buk	9	3	3.97272	3	0	2	2	1	1	1	4	2	3	2	0	0	2	4	5	2	0	0	No because it is not a useful skill for my child	0	0
BSE-285	kcl	10	2	3.23596	5	1	2	2.41162	1	1	2	2	1	3	2	1	1	4	2	5	1	0.25	0	Yes because it is part of my culture	0	0
BSE-286	kqb	23	3	3.67169	3	0	2	2.70842	1	1	4	6	3	3	2	1	1	2	3	5	2	0	0	Yes because it is part of my culture	3	9
BSE-287	lbq	20	3	3.81455	3	0	2	1.99564	0	1	1	2	1	3	2	1	1	3	2	5	2	0	1	Yes because it is part of my culture	6	10
BSE-288	kij	3	1	4.30103	3	0	3	1.04139	1	1	1	4	3	3	2	0	1	2	3	5	4	-0.5	0	Yes because it is part of my culture	0	0
BSE-290	naf	23	3	4.26647	3	0	2	2.86864	1	1	3	4	2	3	2	1	1	3	2	6	1	0.35	0	Yes because it is part of my culture	9	0
BSE-291	buk	12	3	3.97272	3	0	2	2	1	1	1	6	1	3	2	1	1	3	2	6	3	-0.15	0	Yes because it is part of my culture	0	0
BSE-292	kue	6	3	5.0607	1	0	1	3.0103	1	3	1	2	3	3	2	0	0	2	2	10	3	0.25	0	Yes because it is part of my culture	4	0
BSE-294	kmg	9	1	4.19457	1	0	2	2.68574	1	3	1	2	3	3	2	1	0	2	4	6	2	0.1	0	No because I do not speak it myself	1	0
BSE-297	lbu	21	3	3.17609	5	1	2	1.23045	0	1	2	4	3	3	1	1	1	2	3	2	1	-0.05	1	Yes because it is part of my culture	6	7
BSE-299	iws	0	0	3.39794	3	0	2	1.43136	1	3	1	5	3	3	2	1	1	3	3	2	2	-0.3	0	No because I do not speak it myself	0	0
BSE-300	naf	3	1	4.26647	3	0	2	2.86864	1	3	1	6	3	3	2	1	1	2	3	6	2	0.1	1	Yes because it is part of my culture	0	1
BSE-301	bmu	0	0	4	3	0	2	3.22037	1	3	1	5	3	3	2	0	0			5	3	-0.25	1	No because I do not speak it myself	0	0
BSE-302	jae	24	3	3.54108	5	1	2	1.51851	1	1	2	5	1	3	2	1	1	3	2	7	2	0.2	0	Yes because it is part of my culture	3	0
BSE-304	wnc	13	1	3.78746	4	0	2	3.23502	1	3	1	5	3	3	2	1	1	2	4	4	1	0.15	0	No because I do not speak it myself	0	5
BSE-305	bzf	9	1	4.46847	3	0	2	2.18469	1	3	1	6	1	3	2	1	1	2	2	2	4	-0.8	0	No because I do not speak it myself	0	0
BSE-307	bmu	24	3	4	3	0	2	3.22037	1	1	3	2	1	3	2	1	1	3	3	2	0	0.2	0	Yes because it is part of my culture	3	10
BSE-308	lbq	4	1	3.81455	3	0	2	1.99564	0	3	1	2		2	2	0	1	2	4	6	4	-0.4	0	No because I do not speak it myself	0	0
BSE-309	kgf	16	2	3.87506	3	0	2	2.27416	1	3	1	2	3	3	2	0	1	2	3	6	3	-0.15	0	No because I do not speak it myself	3	4
BSE-310	med	2	1	4.89354	3	0	1	3.19728	1	3	4	4	1	3	2	0	1	2	3	5	2	0	0	Yes because it is part of my culture	1	0
BSE-311	imo	17	3	4.62839	3	0	1	3.3032	1	1	1	3	1	3	2	1	1	2	3	4	4	-0.6	0	Yes because it is part of my culture	0	3
BSE-312	sij	18	3	2.23496	5	1	2	2.43933	0	1	2	2	2	3	1	1	0	2	3	7	3	-0.05	0	Yes because it is part of my culture	4	3
BSE-314	ubu	1	1	4.53403	3	0	1	3.35851	1	3	1	2	3	3	3	1	0	3	2	8	4	-0.2	1	Yes because it is part of my culture	0	1
BSE-318	naf	24	3	4.26647	3	0	2	2.86864	1	1	4	1	1	3	1	1	0	4	2	5	1	0.25	1	Yes because it is part of my culture	9	6
BSE-319	buk	0	1	3.97272	3	0	2	2	1	1	1	4	3	3	2	1	0	3	2	9	4	-0.1	0	No because I do not speak it myself	0	1
BSE-320	adz	24	3	4.47712	3	0	2	2.57171	1	1	1		2	3	1	1	0	3	3	2			1	Yes because it is part of my culture	2	5
BSE-321	slw	5	2	2.60206	5	1	2	2.50651	0	3	1	2	3	3	2	0	1	3	4	3	2	-0.2	0	Yes because it is part of my culture	0	1
BSE-322	ian	4	2	3.89927	5	1	2	1.04139	1	1	1	4	3	3	2	0	0	3	3	8	4	-0.2	1	Yes because it is part of my culture	2	1
BSE-323	kgf	6	3	3.87506	3	0	2	2.27416	1	1	1	2	3	3	2	1	1	2	4	4	3	-0.35	0	Yes because it is part of my culture	3	2
BSE-326	wiu	24	3	4.38725	3	0	1	3.13893	1	3	1	4	1	3	2	1	0	3	4	2	3	-0.55	0	Yes because it is part of my culture	2	6
BSE-327	bzf	12	2	4.46847	3	0	2	2.18469	1	3	1	5	1	3	2	1	0	3	2	8	3	0.05	0	No because I do not speak it myself	7	3
BSE-328	spl	24	3	3.96874	3	0	2	2.59439	1	1	1	2	3	3	1	1	0	4	3	6	3	-0.15	1	Yes because it is part of my culture	10	6
BSE-330	mcy	14	1	2.72997	5	1	2	2.75128	0	3	1	4	3	3	2	0	1	2	2	3	1	0.05	0	Yes because it is part of my culture	0	2
BSE-331	tim	23	3	4.13392	3	0	2	3.11294	1	1	4	6	3	3	1	1	0	4	2	8	2	0.3	1	No because it belongs to an old culture	6	4
BSE-333	msu	2	3	2.30103	6	1	2	2.41162	0	1	1	5	2	3	2	1	0	3	3	7	3	-0.05	0	Yes because everyone in my village/town does it	2	2
BSE-334	spl	23	3	3.96874	3	0	2	2.59439	1	1	1	2	3	3	1	1	0	3	2	7	3	-0.05	0	Yes because it is part of my culture	8	3
BSE-335	msu	24	1	2.30103	6	1	2	2.41162	0	1	1	4	1	3	2	0	1	3	3	5	2	0	0	No because I do not speak it myself	3	0
BSE-336	jae	0	2	3.54108	5	1	2	1.51851	1	2	1	6	3	3	2	0	0	3	2	7	4	-0.3	0	No because it is not a useful skill for my child	0	1
BSE-338	lbq	4	1	3.81455	3	0	2	1.99564	0	3	1	5	1	3	2	0	1	2	3	2	3	-0.55	0	Yes because it is part of my culture	0	0
BSE-339	naf	10	1	4.26647	3	0	2	2.86864	1	3	1	5	3	3	2	1	0	3	3	7	2	0.2	0	No because I do not speak it myself	3	1
BSE-340	ons	5	2	3.89354	3	0	2	2.9248	0	3	1	6	3	3	2	1	0	3	2	5	4	-0.5	0	Yes because it is part of my culture	0	0
BSE-341	naf	22	3	4.26647	3	0	2	2.86864	1	1	1	4	1	3	1	1	1	2	3	3	2	-0.2	1	Yes because it is part of my culture	4	1
BSE-343	kmg	17	2	4.19457	1	0	2	2.68574	1	3	1	6	3	3	2	1	1	1	2	4	4	-0.6	0	Yes because it is part of my culture	0	4
BSE-346	kmg	20	3	4.19457	1	0	2	2.68574	1	1	4		1	3	2	1	0	3	3	7	2	0.2	0	Yes because it is a useful skill for my children	8	9
BSE-347	ksd	0	1	4.87786	1	0	4	2.07918	1	3	1		3	3	2	1	1	1	3	4	4	-0.6	0	No because I do not speak it myself	0	0
BSE-348	kit	0	0	3.38739	3	0	3	1.44716	1	3	1	6	3	3	2	0	1			4	4	-0.6	0		0	0
BSE-349	kmg	4	1	4.19457	1	0	2	2.68574	1	3	2	5	3	3	2	1	0	2	4	6	4	-0.4	0	Yes because it is part of my culture	0	0
BSE-351	mee	0	2	4.1151	4	0	4	2.72428	1	3	1	4	3	3	2	0	1	2	3	4	3	-0.35	0	Yes because it is part of my culture	0	0
BSE-352	spl	16	3	3.96874	3	0	2	2.59439	1	3	1	1	1	3	2	1	0	2	2	4	2	-0.1	0	Yes because it is part of my culture	3	0
BSE-354	okv	0	1	4.54407	3	0	3	1.96848	1	3	1	6	3	3	2	0	0	3	3	9	2	0.4	0	No because I do not speak it myself	0	0
BSE-357	naf	13	2	4.26647	3	0	2	2.86864	1	3	1	4	3	3	2	1	0	4	2	6	2	0.1	0	No because it is not a useful skill for my child	0	1
BSE-358	kcl	10	2	3.23596	5	1	2	2.41162	1	1	2	4	3	3	2	0	1	2	2	6	3	-0.15	0	Yes because it is part of my culture	0	1
BUS-001	ksd	0	1	4.87786	1	0	4	2.07918	1	3	1	6	3	3	2	0	1	2	2	4	4	-0.6	0	Yes because it is part of my culture	0	0
BUS-002	ghs	3	3	4.06092	3	0	2	2.95665	1	3	3	4	2	3	2	1	0	2	2	8	4	-0.2	1	Yes because it is part of my culture	0	0
BUS-006	wer	15	2	3.67961	3	0	2	3.2737	1	1	2	5	3	2	2	0	1	2	2	6	2	0.1	1	No because I do not speak it myself	3	10
BUS-007	kpr	8	1	3.53283	3	0	3	1.98677	1	3	1	5	3	3	2	0	1	2	2	7	2	0.2	0		0	0
BUS-009	sol	0	2	3.94596	3	0	4	1.57978	0	3	1	6	3	3	3	0	1	1	3	4	4	-0.6	1	No because I do not speak it myself	0	0
BUS-010	kcl	0	2	3.23596	5	1	2	2.41162	1	3	1	6	3	3	2	0	0	2	2	7	2	0.2	0	Yes because it is part of my culture	0	0
BUS-013	mna	0	3	3.58714	3	0	2	2.17609	1	3	1	5	3	3	2	1	1	2	2	4	1	0.15	0	Yes because it is part of my culture	0	0
BUS-015	slw	0	2	2.60206	5	1	2	2.50651	0	3	4	2	2	3	2	1	0	3	3	9	4	-0.1	0	No because I do not speak it myself	0	0
BUS-016	jae	7	2	3.54108	5	1	2	1.51851	1	1	1	2	3	3	2	1	1	2	2	4	3	-0.35	0	No because it is not a useful skill for my child	0	4
BUS-017	jae	5	2	3.54108	5	1	2	1.51851	1	3	1	4	3	3	2	1	0	2	1	5	3	-0.25	0		0	0
BUS-018	for	0	1	4.32298	3	0	1	3.10823	1	3	1	2	2	3	2	1	0	2	2	6	3	-0.15	0	Yes because it is part of my culture	0	0
BUS-020	jae	0	2	3.54108	5	1	2	1.51851	1	1	1	3	1	3	2	0	1	3	2	5	3	-0.25	1	No because I do not speak it myself	0	0
BUS-022	kqb	18	3	3.67169	3	0	2	2.70842	1	2	1	5	3	3	2	0	0	3	3	8	3	0.05	0	Yes because it is part of my culture	3	2
BUS-023	ymp	14	3	3.19866	4	0	2	3.25551	0	1	4	4	3	3	2	0	1	2	2	6	4	-0.4	0	Yes because it is a useful skill for my children	3	0
BUS-027	kue	8	3	5.0607	1	0	1	3.0103	1	3	1	5	3	3	2	0	1	2	3	2	2	-0.3	0	Yes because it is part of my culture	1	0
BUS-028	mux	14	3	4.61172	3	0	1	3.24353	1	1	1	4	3	3	2	1	1	2	3	7	2	0.2	1	No because it is not a useful skill for my child	4	1
BUS-029	kpf	8	1	4.17609	3	0	2	3.1364	1	3	1		3	2	2	1		3	2	10	4	0	0	No because I do not speak it myself	0	3
BUS-031	ksd	0	2	4.87786	1	0	4	2.07918	1	3	1	6	3	3		1	0	2	2	5	2	0	0	Yes because it is part of my culture	0	0
BUS-032	ksd	5	3	4.87786	1	0	4	2.07918	1	3		6	3	3	2	1	1	1	3	4	4	-0.6	1	Yes because it is part of my culture	0	0
BUS-034	adz	6	2	4.47712	3	0	2	2.57171	1	3	1	2	3	3	2	0	0	2	2	9	4	-0.1	1	Yes because it is part of my culture	8	0
BUS-035	ykm	0	3	3.512	5	1	2	1.47712	0	3	1	5	3	3	2	0	0	2	2	7	4	-0.3	0	Yes because it is part of my culture	0	2
BUS-036	ksd	0	1	4.87786	1	0	4	2.07918	1	3	1	6	1	3	2	0	0	2	2	8	3	0.05	1	No because I do not speak it myself	0	0
BUS-037	ymp	0	1	3.19866	4	0	2	3.25551	0	3	1	6	3	3	2	0	0	4	2	6	4	-0.4	0	No because I do not speak it myself	0	1
BUS-038	kue	5	1	5.0607	1	0	1	3.0103	1	3	1	6	3	3	2	1	0	3	3	6	4	-0.4	0	No because I do not speak it myself	1	0
BUS-039	for	6	1	4.32298	3	0	1	3.10823	1	1	4	2	3	3	2	1	0	2	2	7	4	-0.3	0	No because I do not speak it myself	4	3
BUS-042	apr	0	1	3.52879	3	0	2	2.20683	1	3	1	6	3	3	2	0	1	2	3	4	3	-0.35	0	No because I do not speak it myself	0	0
BUS-044	bzf	3	3	4.46847	3	0	2	2.18469	1	3	1	6	3	3	2	1	1	2	2	5	4	-0.5	0	Yes because it is part of my culture	0	0
BUS-045	auy	3	2	4.04532	3	0	1	3.26811	1	3	1	4	1	3	2	1	0	2	3	7	3	-0.05	0	Yes because it is part of my culture	1	0
BUS-046	ksd	0	2	4.87786	1	0	4	2.07918	1	3	1	6	3	3	2	0	1	2	3	1	2	-0.4	0	Yes because it is part of my culture	0	3
BUS-047	kue	4	1	5.0607	1	0	1	3.0103	1	3	1	6	3	3	2	0		4	3	9	2	0.4	0	No because it is not a useful skill for my child	0	10
BUS-048	wed	0	1	3.34242	3	0	3	2.17609	1	2	1	2	3	3	2	1	0	2	1	6	3	-0.15	0	No because I do not speak it myself	0	0
BUS-049	jae	5	1	3.54108	5	1	2	1.51851	1	2	1	4	3	3		0	1	2	1	5	3	-0.25		Yes because it is part of my culture	0	0
BUS-050	but	3	2	3.52923	6	1	2	2.44871	0	3	1	2	3	3	2	1	0	2	2	4	3	-0.35	0	Yes because it is part of my culture	0	3
BUS-051	kpr	1	1	3.53283	3	0	3	1.98677	1	3	1	6	3	3	3	0	1	1	2	8	4	-0.2	0	Yes because it is part of my culture	0	0
BUS-052	kyc	16	3	4.39008	3	0	1	3.08778	1	3	1		1	3	1	1	0	2	1	8	4	-0.2	0	Yes because it is part of my culture	1	3
BUS-054	ykm	0	0	3.512	5	1	2	1.47712	0	3	1	6	3	3	2	0	0	2	1	4	4	-0.6	0	No because I do not speak it myself	0	0
BUS-055	kmg	0	1	4.19457	1	0	2	2.68574	1	3	1	2	3	3	2	0	1	1	1	3	3	-0.45		Yes because it is part of my culture	0	0
BUS-056	leu	9	3	3.71919	3	0	4	1.90309	1	1	1	6	3	3	2	0	0	1	1	5	4	-0.5	0	Yes because it is part of my culture	0	0
BUS-057	ape	1	0	4.18244	6	1	2	2.65514	1	3	1		3	3	2	0	1	1	2	3	3	-0.45	0	No because I do not speak it myself	0	0
BUS-058	bzf	0	2	4.46847	3	0	2	2.18469	1	3	1	6	3	3	2	0	1	1	1	3	3	-0.45	0	Yes because it is part of my culture	0	0
BUS-059	auy	2	2	4.04532	3	0	1	3.26811	1	3	1	6	3	3	2		1	2	2	2	2	-0.3	0	Yes because it is part of my culture	0	0
BUS-061	kcl	15	3	3.23596	5	1	2	2.41162	1	1	2	6	1	3	2	0	1	2	2	5	3	-0.25	0	Yes because it is part of my culture	1	9
BUS-063	kqb	0	1	3.67169	3	0	2	2.70842	1	3	1	6	3	3	2	0	0	1	2	5	4	-0.5	0	No because I do not speak it myself	0	0
BUS-064	buk	8	1	3.97272	3	0	2	2	1	3	1	6		3		0	0	1	2	10	4	0		Yes because it is part of my culture	0	0
BUS-065	buk	12	2	3.97272	3	0	2	2	1	3	1	6	3	3	2	0	1	2	2	2	4	-0.8	0	Yes because it is part of my culture	0	0
BUS-067	wgi	14	3	4.60094	3	0	1	2.716	0	1	1	6	3	3	2	0	0	2	4	6	3	-0.15	1	Yes because it is part of my culture	2	5
BUS-068	kmg	10	3	4.19457	1	0	2	2.68574	1	3	1	4		3	2	0	1	2	1	8	3	0.05	0	Yes because it is part of my culture	0	0
BUS-069	ded	2	1	3.81291	3	0	2	2.41996	1	3	1	6	3	3	2	1	1	3	2	5	3	-0.25	0	Yes because it is part of my culture	0	0
BUS-071	buk	10	3	3.97272	3	0	2	2	1	3	1	6	3	3	3	0	1	2	2	3	3	-0.45	0	Yes because it is part of my culture	0	0
BUS-072	mwc	0	2	3.33506	3	0	3	1.6721	1	3	1	6	3	3	2	0	0	2	2	5	3	-0.25	0	No because I do not speak it myself	1	0
BUS-074	kpf	9	3	4.17609	3	0	2	3.1364	1	1	3	5	2	3	2	1	1	2	2	7	4	-0.3	0	No because it is not a useful skill for my child	6	5
BUS-077	med	9	1	4.89354	3	0	1	3.19728	1	3	1	4	3	3	2	1	1	3	3	2	2	-0.3	1	Yes because it is part of my culture	0	1
BUS-078	jae	24	3	3.54108	5	1	2	1.51851	1	1	1	1	3	3	2	0	0	3	3	8	4	-0.2	0	Yes because it is part of my culture	3	10
BUS-081	buk	1	1	3.97272	3	0	2	2	1	3	1	6	3	3	1	0	1	1	3	3	4	-0.7		No because I do not speak it myself	0	0
BUS-083	kmg	19	2	4.19457	1	0	2	2.68574	1	3	1	6	3	3	2	0	0	2	2	8	3	0.05	0	Yes because it is part of my culture	1	0
BUS-086	kue	21	3	5.0607	1	0	1	3.0103	1	3	1	4	3	3	2	1	0	2	1	7	3	-0.05	1	Yes because it is part of my culture	6	5
BUS-087	kpf	24	3	4.17609	3	0	2	3.1364	1	3	1	4	3	3	1	1	0	3	3	8	3	0.05	0	Yes because it is part of my culture	10	9
BUS-088	kpf	24	1	4.17609	3	0	2	3.1364	1	3		6	3	3	2	0	1	2	3	4	3	-0.35	0	Yes because it is part of my culture	1	6
BUS-089	slw	12	3	2.60206	5	1	2	2.50651	0	1	1	6	3	3	2	0	0	3	2	7	4	-0.3	0	Yes because it is part of my culture	4	0
BUS-090	kbq	12	1	4.80072	3	0	1	3.2235	1	3	1	5	3	3	2	1	1	3	2	6	4	-0.4	0	Yes because it is part of my culture	2	4
BUS-091	emi	0	1	3.63622	3	0	4	2.09691	1	3	1	6	3	2	2	1	0	1	1	4	4	-0.6	0	No because I do not speak it myself	0	0
BUS-092	mek	0	3	4.25168	3	0	3	1.86332	1	3	1			3	2	0	0	2	2	10	3	0.25	0	Yes because it is part of my culture	0	0
BUS-093	kue	0	1	5.0607	1	0	1	3.0103	1	3	1	6	3	3	2	0	1	2	2	5	3	-0.25	0	Yes because it is part of my culture	0	0
BUS-095	apr	4	2	3.52879	3	0	2	2.20683	1	3	1	4	3	3	2	0	1	2	2	7	3	-0.05	0	Yes because it is part of my culture	0	0
BUS-096	sue	2	2	3.5563	3	0	2	2.07918	1	3	1	6	3	3	2	0	1	2	3	6	4	-0.4	0	Yes because it is part of my culture	1	0
BUS-097	ykr	13	1	3.02119	4	0	2	1.80618	0	1	4	5	1	3	2	1	1	3	2	5	3	-0.25	0	Yes because it is part of my culture	0	1
BUS-098	bzf	13	2	4.46847	3	0	2	2.18469	1	1	4	5	1	3	2	1	0	1	2	7	4	-0.3	0	Yes because it is part of my culture	6	1
BUS-099	hot	14	3	3.36173	3	0	2	2.88309	1	1	2	6	3	3	2	1	0	2	1	9	3	0.15	0	Yes because it is part of my culture	4	0
BUS-101	buk	14	2	3.97272	3	0	2	2	1	3	1	4	3	3	2	1	1	2	3	6	4	-0.4	0	Yes because everyone in my village/town does it	0	3
BUS-103	ygm	0	0	2.42008	5	1	2	2.54654	0	1	4	5	3	3	2	0	1	2	1	5	2	0	0	Yes because it is part of my culture	0	1
BUS-104	bzh	2	0	4.02119	3	0	2	3.15957	1	2	1	6	3	3	2	0	0	3	1	8	4	-0.2	1	No because I do not speak it myself	1	0
BUS-105	jae	0	0	3.54108	5	1	2	1.51851	1	1	1	5	3	3	2	1	1	2	2	3	4	-0.7	0	Yes because it is part of my culture	0	1
BUS-106	kpf	15	1	4.17609	3	0	2	3.1364	1	3	1	4	3	3	2	1	0	3	1	5	4	-0.5	1	Yes because it is part of my culture	0	5
BUS-107	buk	4	3	3.97272	3	0	2	2	1	3	1	5	3	3	2	1	1	1	3	2	4	-0.8	1	Yes because it is part of my culture	0	3
BUS-109	abt	20	3	4.73598	3	0	2	1.94939	1	1	1	1	2	3	2	1	0	2	3	10	2	0.5	0	Yes because it is part of my culture	10	10
BUS-111	kqb	16	3	3.67169	3	0	2	2.70842	1	3	2	6	3	3	2	0	0	1	2	10	4	0	0	Yes because it is part of my culture	0	8
BUS-112	for	0	1	4.32298	3	0	1	3.10823	1	3	1	6	3	3	2	1	0	2	3	8	4	-0.2	0	Yes because it is part of my culture	1	7
BUS-113	kqb	5	2	3.67169	3	0	2	2.70842	1	3	1	6	3	3	2	1	0	2	2	9	4	-0.1	0	Yes because it is part of my culture	1	3
BUS-114	siw	2	2	3.81954	3	0	4	1.95424	0	1	1		3	3	2	0	1	4	2	7	3	-0.05	1	No because I do not speak it myself	0	5
BUS-116	buk	0	1	3.97272	3	0	2	2	1	1	4	5	3	3	2	0	0	2	2	8	3	0.05	0	No because I do not speak it myself	0	2
BUS-117	kpf	11	2	4.17609	3	0	2	3.1364	1	1	1	4	3	3	2	0	0	2	1	5	4	-0.5	1	No because I do not speak it myself	7	6
BUS-119	aog	1	1	3.88779	4	0	2	0.90309	0	3	1	2	2	3	2	1	0	3	3	8	4	-0.2	0	No because I do not speak it myself	0	1
BUS-120	hot	4	2	3.36173	3	0	2	2.88309	1	3	1	2	3	3	2	0	0	3	3	7	4	-0.3	0	Yes because it is part of my culture	5	0
BUS-121	jae	0	1	3.54108	5	1	2	1.51851	1	1	1	6	3	3	2	0	0	1	2	8	4	-0.2	0	Yes because it is part of my culture	0	2
BUS-122	ncf	0	1	3.26482	3	0	4	1.27875	1	3	1	6	3	3	2	0	1	2	2	1	3	-0.65	0	No because I do not speak it myself	0	0
BUS-124	wiu	14	2	4.38725	3	0	1	3.13893	1	3	1	6	3	3	2	1	1	2	2	3	3	-0.45	0	Yes because it is part of my culture	10	2
BUS-125	wiu	18	3	4.38725	3	0	1	3.13893	1	1	4	6	3	3	2	0	0	2	2	6	4	-0.4	1	No because I do not speak it myself	10	2
BUS-126	buk	9	2	3.97272	3	0	2	2	1	3	1	4	3	3	2	0	1	1	2	2	4	-0.8	0	Yes because it is part of my culture	0	2
BUS-127	kbq	0	0	4.80072	3	0	1	3.2235	1	3	1	6	3	3	2	0	0	2	2	8	4	-0.2	0	No because I do not speak it myself	0	0
BUS-128	ksd	2	1	4.87786	1	0	4	2.07918	1	3	1		3	3	2	1	1	4	3	5	3	-0.25	0	No because I do not speak it myself	0	0
BUS-129	bzf	24	3	4.46847	3	0	2	2.18469	1	3	1	2	2	3	2	1	0			7	2	0.2	0	No because I do not speak it myself	8	0
BUS-132	ghs	6	3	4.06092	3	0	2	2.95665	1	1	2	5	3	3	2	0	1			4	4	-0.6	1		0	0
BUS-133	ong	3	2	4.10964	5	1	2	2.38202	1	1	1	4	2	3	2	1	1	3	4	3	4	-0.7	0	No because it belongs to an old culture	0	0
BUS-134	ghs	21	3	4.06092	3	0	2	2.95665	1	1	3	4	2	3	1	1	1	4	3	3	2	-0.2	0	Yes because it is part of my culture	3	2
BUS-135	buk	1	1	3.97272	3	0	2	2	1	3	1	5	3	3	2	0	1	3	2	5	4	-0.5	0	No because I do not speak it myself	0	1
BUS-138	tuc	24	1	3.50515	3	0	2	1.25527	1	3	4	5	3	3	2	1	1			4	4	-0.6	0	No because it is not a useful skill for my child	0	0
BUS-140	bwm	1	1	3.4558	4	0	2	1.36173	0	1	4	4	3	3	2	0	1	2	3	5	3	-0.25	0	No because I do not speak it myself	0	0
BUS-141	enq	1	2	5.37066	3	0	1	3.36021	1	3	1	6		3	2	0	1	2	2	4	4	-0.6	0	No because I do not speak it myself	0	0
BUS-143	aso	0	1	4.61144	3	0	1	3.30707	1	1	1	6	3	3	2	0	1	2	2	2	4	-0.8	0	No because I do not speak it myself	1	1
BUS-144	tuc	24	3	3.50515	3	0	2	1.25527	1	1	2	4	1	3	2	1	0	3	2	10	3	0.25	1	Yes because everyone in my village/town does it	3	2
BUS-145	kct	0	0	2.74476	4	0	2	1.07918	0	2	1	4	1	2	2	0	0	2	1	3	1	0.05	0	No because I do not speak it myself	0	0
BUS-147	kgf	12	1	3.87506	3	0	2	2.27416	1	3	1	4	3	3	2	1	0	2	2	6	4	-0.4	1	Yes because it is a useful skill for my children	0	0
BUS-148	enq	24	3	5.37066	3	0	1	3.36021	1	1	1	5	3	3	1	1	0	3	2	6	2	0.1	0	Yes because everyone in my village/town does it	8	2
BUS-149	mle	0	2	3.32139	5	1	2	1.23045	0	3	1	6	3	3	2	0	0	2	2	7	4	-0.3	0	No because I do not speak it myself	0	0
BUS-150	mux	9	2	4.61172	3	0	1	3.24353	1	3	1	5	3	3	2	0	1	2	2	4	3	-0.35	0	No because it is not a useful skill for my child	2	0
BUS-151	keh	1	2		4	0	2	1.32222	0	3	1	6	3	3	2	1	1	2	3	4	2	-0.1	0	No because I do not speak it myself	0	0
BUS-152	srf	0	1	2.32776	5	1	2	2.94547	0	2	1	5	3	3	2	0	0	3	3	6	4	-0.4	0	Yes because it is part of my culture	0	5
BUS-153	ykr	19	1	3.02119	4	0	2	1.80618	0	1	2	4	1	3	2	1	0	2	2	8	3	0.05	1		6	10
BUS-158	kqb	10	3	3.67169	3	0	2	2.70842	1	3	3	6	3	3	2	0	1	3	4	6	3	-0.15	0	Yes because it is part of my culture	0	2
BUS-159	jae	3	3	3.54108	5	1	2	1.51851	1	3	1	6	3	3	2	0	0	2	3	6	4	-0.4	1	Yes because it is part of my culture	2	0
BUS-160	kue	0	2	5.0607	1	0	1	3.0103	1	3	1	6	3	3	2	0	1	3	4	7	3	-0.05	0	No because I do not speak it myself	0	0
BUS-161	tqo	1	1	4.5892	3	0	3	1.23045	1	3	1	4	3	1	2	0	0	2	4	5	4	-0.5	0	Yes because it is part of my culture	0	1
BUS-162	lbu	10	1	3.17609	5	1	2	1.23045	0	3	1	6	3	3	2	1	1	4	4	3	4	-0.7	0	Yes because it is part of my culture	1	7
BUS-164	gaj	0	2	4.34439	3	0	1	1.47712	0	3	1	6	3	3	2	0	1	1	3	5	4	-0.5	0	No because I do not speak it myself	0	0
BUS-165	xeu	0	0	3.77597	4	0	3	1.70757	0	3	1	6	3	3	2	0	1	2	3	5	4	-0.5	0	Yes because it is part of my culture	0	0
BUS-168	buk	0	1	3.97272	3	0	2	2	1	3	1	6	3	3	2	0	1	1	2	3	4	-0.7	0	Yes because it is part of my culture	2	0
BUS-170	imo	18	3	4.62839	3	0	1	3.3032	1	1	1	4	3	3	2	0	0	2	1	6	3	-0.15	0	Yes because it is part of my culture	4	0
BUS-171	lbu	10	1	3.17609	5	1	2	1.23045	0	3	1	6	3	3	2	1	1	1	3	3	4	-0.7	0	Yes because it is part of my culture	1	7
BUS-172	ghs	5	3	4.06092	3	0	2	2.95665	1	3	1	6	3	3	2	0	0	2	3	2	4	-0.8	0	Yes because everyone in my village/town does it	0	0
BUS-173	kpf	15	3	4.17609	3	0	2	3.1364	1	3	1	2	1	3	2	1	0	2	3	2	3	-0.55	0	Yes because it is part of my culture	3	0
BUS-174	enq	15	2	5.37066	3	0	1	3.36021	1	3	1	5	3	3	2	0	1	1	2	5	3	-0.25	0	Yes because it is part of my culture	1	6
BUS-175	tbc	13	3	4.37967	3	0	2	2.48714	1	3	4	4	2	3	2	1	0	3	3	7	1	0.45	0	Yes because it is part of my culture	0	2
BUS-176	spl	24	3	3.96874	3	0	2	2.59439	1	2	1	4	3	3	2	1	0	3	3	9	3	0.15	0	Yes because it is part of my culture	10	10
BUS-177	gaj	0	2	4.34439	3	0	1	1.47712	0	1	1	6	3	3	2	0	0	1	3	7	4	-0.3	0	Yes because it is part of my culture	0	1
BUS-178	bzf	0	1	4.46847	3	0	2	2.18469	1	3	1	4	3	3	2	0	0	2	2	6	4	-0.4	0	No because I do not speak it myself	0	1
BUS-179	bzf	0	1	4.46847	3	0	2	2.18469	1	3	4	4	3	3	2	0	0	2	2	4	4	-0.6	0	Yes because it is part of my culture	0	4
BUS-181	jae	0	1	3.54108	5	1	2	1.51851	1	3	1	5	3	3	2	0	1	3	3	7	4	-0.3	1	No because it is not a useful skill for my child	0	0
BUS-182	bhg	7	1	3.77903	3	0	2	1.4624	1	3	1	6	3	3	2	0	1	1	2	3	4	-0.7	0	Yes because it is part of my culture	0	0
BUS-184	aya	15	3	2.82977	5	1	2	0.954243	0		1	5	3	3	2	0	0	2	3	8	3	0.05	0	Yes because it is part of my culture	1	9
BUS-185	ksd	8	3	4.87786	1	0	4	2.07918	1	1	1	5	3	3	2	0	0	2	2	8	4	-0.2	0	Yes because it is part of my culture	3	1
BUS-186	leu	6	1	3.71919	3	0	4	1.90309	1	1	4	6	3	3	2	0	0	2	2	10	4	0	0	No because it belongs to an old culture	0	10
BUS-187	uvh	19	3	3.49047	3	0	2	2.78604	0	3	1	6	3	3	2	1	1	2	2	5	3	-0.25	0	Yes because it is part of my culture	4	4
BUS-188	buk	17	3	3.97272	3	0	2	2	1	1	1	5	3	3	2	0	1	2	2	8	3	0.05	0	Yes because it is part of my culture	2	10
BUS-189	buk	13	3	3.97272	3	0	2	2	1	3	1	6	3	3	1	1	0	2	3	6	4	-0.4	0	Yes because it is part of my culture	2	10
BUS-190	wsk	1	0	4.23496	3	0	2	2.16137	1	3	2	6	3	3	2	0	0	2	2	8	4	-0.2	0	No because I do not speak it myself	0	0
BUS-191	ian	0	2	3.89927	5	1	2	1.04139	1	2	1	6	3	3	2	0	1	2	3	4	3	-0.35	0	Yes because it is part of my culture	0	0
BUS-193	bhg	1	1	3.77903	3	0	2	1.4624	1	3	1	4	3	3	2	0	1	2	2	3	4	-0.7	0	No because I do not speak it myself	1	0
BUS-194	adz	9	1	4.47712	3	0	2	2.57171	1	2	1	6	3	3	2	0	1	2	2	5	4	-0.5	0	Yes because it is part of my culture	0	4
BUS-196	lbq	4	1	3.81455	3	0	2	1.99564	0	1	1	6	3	3	2	0	0	3	3	6	2	0.1	0	Yes because it is part of my culture	0	0
BUS-198	lbu	23	3	3.17609	5	1	2	1.23045	0	1	2	4	3	3	1	1	0	3	2	7	3	-0.05	0	Yes because everyone in my village/town does it	3	0
BUS-199	boj	0	1	3.27827	3	0	2	2.15534	1	3	1	4	3	3	2	1	0	3	3	6	3	-0.15	0	No because I do not speak it myself	0	4
BUS-200	ymp	6	3	3.19866	4	0	2	3.25551	0	1	1	5	3	1	2	0	0	2	2	9	3	0.15	0	Yes because it is part of my culture	5	0
BUS-201	ghs	7	2	4.06092	3	0	2	2.95665	1	3	1	4	3	3	2	1	1	1	2	2	2	-0.3	0	Yes because it is part of my culture	0	0
BUS-202	naf	20	2	4.26647	3	0	2	2.86864	1	1	3	6	3	3	2	0	1	1	2	3	3	-0.45	0	Yes because it is part of my culture	2	1
BUS-203	wiu	0	0	4.38725	3	0	1	3.13893	1	3	1	4	1	3	1	0	1	2	1	2	4	-0.8	0	No because I do not speak it myself	0	0
BUS-205	kgf	9	3	3.87506	3	0	2	2.27416	1	3	1	3	1	3	2	0	1	1	1	4	4	-0.6	0	Yes because it is part of my culture	0	0
BUS-208	nop	2	3	3.36173	3	0	2	3.14551	1	1	1	4	3	3	2	0	1	3	2	1			0	Yes because it is part of my culture	0	1
BUS-209	kup	24	3	3.91381	3	0	3	3.26647	1	1	3	4	1	3	2	1	0	3	3	7	3	-0.05	0	Yes because it is part of my culture	4	5
BUS-211	kmg	0	2	4.19457	1	0	2	2.68574	1	3	1	6	3	3	2	0	0	1	1	7	4	-0.3	0	No because I do not speak it myself	0	0
BUS-212	ksd	1	2	4.87786	1	0	4	2.07918	1	3	1	6	3	3	3	1	0	1	2	6	4	-0.4	0	Yes because it is part of my culture	0	0
BUS-213	kyc	8	1	4.39008	3	0	1	3.08778	1	3	1	4	3	3	2	0	1	2	3	5	3	-0.25	0	Yes because it is part of my culture	0	0
BUS-215	kgf	19	3	3.87506	3	0	2	2.27416	1	1	3	6	3	3	1	0	0	2	1	9	1	0.65	0	Yes because it is a useful skill for my children	8	0
BUS-217	enq	10	1	5.37066	3	0	1	3.36021	1	3	1	6	3	3	2	1	1			5	3	-0.25	0	Yes because it is part of my culture	2	2
BUS-218	kpf	1	0	4.17609	3	0	2	3.1364	1	1	1	4	3	3	2	0	1	3	2	6	3	-0.15	0	No because I do not speak it myself	0	0
BUS-219	bzf	10	2	4.46847	3	0	2	2.18469	1	3	1	2	1	3	2	1	0	2	1	5	4	-0.5	0	No because it is not a useful skill for my child	5	0
BUS-220	buk	1	1	3.97272	3	0	2	2	1	1	1	2	3	3	2	0	1	3	4	5	3	-0.25	0	Yes because it is part of my culture	0	0
BUS-221	ded	0	1	3.81291	3	0	2	2.41996	1	3	1	6	3	3	2	0	0	2	2	5	4	-0.5	0	No because I do not speak it myself	0	0
BUS-222	mbk	0	1	3.52244	4	0	2	1.23045	1	1	1	5	3	3	2	0	0	2	3	5	4	-0.5	0	No because I do not speak it myself	0	0
BUS-223	kue	0	1	5.0607	1	0	1	3.0103	1	3	1	6	3	3	2	0	1	1	2	4	4	-0.6		No because I do not speak it myself	0	0
BUS-224	mna	2	2	3.58714	3	0	2	2.17609	1	3	1	6	3	2	2	0	0	3	3	6	2	0.1	0	Yes because it is part of my culture	0	4
BUS-225	whg	8	3	4.76343	4	0	1	3.19145	1	1	1	4	3	3	2	1	0	2	1	6	2	0.1	1	Yes because it is part of my culture	4	2
BUS-226	kmg	0	1	4.19457	1	0	2	2.68574	1	2	1	4	3	3	2	0	0	2	2	7	3	-0.05	0	Yes because it is part of my culture	0	0
BUS-228	kue	5	1	5.0607	1	0	1	3.0103	1	3		6		3	2	0	0	2	1	3	4	-0.7	0	No because I do not speak it myself	0	0
BUS-229	kqb	4	3	3.67169	3	0	2	2.70842	1	3		6	1	3	2	0	0	3	2	9	2	0.4	0	Yes because it is part of my culture	0	6
BUS-230	apr	10	2	3.52879	3	0	2	2.20683	1	2	1	6	3	3	2	1	1	2	2	4	3	-0.35	0	Yes because it is part of my culture	1	0
BUS-231	nss	7	2	3.4624	3	0	4	1.99123	1	1	1	6	3	3	2	0	0	2	1	7	3	-0.05	0	Yes because it is part of my culture	2	3
BUS-232	kpf	11	1	4.17609	3	0	2	3.1364	1	3	1	2	3	3	2	1	1	3	1	3	3	-0.45	0	No because I do not speak it myself	0	1
BUS-233	kgf	12	0	3.87506	3	0	2	2.27416	1	2	1	6	3	3	2	0	1	1	1	2	4	-0.8	0	No because I do not speak it myself	0	0
BUS-235	ghs	4	1	4.06092	3	0	2	2.95665	1	3	1	6	3	3	2	0	1	1	2	3	4	-0.7	0	Yes because it is part of my culture	0	0
BUS-238	jae	0	3	3.54108	5	1	2	1.51851	1	3	1	6	3	3	2	0	1	2	3	4	3	-0.35	0	No because I do not speak it myself	0	0
BUS-239	buk	1	2	3.97272	3	0	2	2	1	3	1	4	3	3	2	0	1	1	2	3	3	-0.45	0	Yes because it is part of my culture	0	3
BUS-241	tim	2	2	4.13392	3	0	2	3.11294	1	3	1	6	3	3	2	0	1	1	1	1	4	-0.9	0	No because I do not speak it myself	0	1
BUS-244	doa	2	2	4.14153	3	0	1	3.23779	0	3	1	6	3	3	2	0	1	2	3	4	4	-0.6	0	Yes because it is part of my culture	0	1
BUS-246	buk	0	1	3.97272	3	0	2	2	1	1	1	4	1	3	2	0	1	2	3	7	2	0.2	0	Yes because it is part of my culture	0	0
BUS-248	mqz	8	3	3.07188	4	0	2	1.54407	0	1	1	4	1	3	2	1	1	2	3	7	3	-0.05	0	Yes because it is part of my culture	1	0
BUS-249	kqb	0	1	3.67169	3	0	2	2.70842	1	3	1	4	3	3	2	1	1	2	3	4	4	-0.6	0	No because I do not speak it myself	0	1
BUS-250	naf	14	3	4.26647	3	0	2	2.86864	1	3	1	6	3	3	2	0	1	2	2	4	3	-0.35	1	Yes because it is part of my culture	0	7
BUS-251	naf	13	3	4.26647	3	0	2	2.86864	1	2	4	6		3	2	0	1	3	4	7	2	0.2	0	Yes because it is part of my culture	2	8
BUS-254	snp	7	1	4.4624	3	0	1	3.37107	1	3	1	4	3	3	2	1	1	2	2	3	1	0.05	0	Yes because it is part of my culture	1	0
BUS-256	kmg	10	3	4.19457	1	0	2	2.68574	1	3	1	4	3	3	2	1	0	3	2	4	3	-0.35	0	Yes because it is part of my culture	4	5
BUS-259	enq	17	2	5.37066	3	0	1	3.36021	1	1	1	5	1	3	2	1		3	3	2	3	-0.55	0	Yes because it is part of my culture	1	6
BUS-262	mna	1	1	3.58714	3	0	2	2.17609	1	3	1	6	3	3	2	0	1	2	2	3	4	-0.7	0	Yes because it is part of my culture	1	0
BUS-263	kcl	0	2	3.23596	5	1	2	2.41162	1	3	1	4	3	3	2	1	1	2	2	5	3	-0.25	0		0	0
BUS-265	buk	15	1	3.97272	3	0	2	2	1	3	1	6	3	3	2	0	1	2	2	3	4	-0.7	0	Yes because it is part of my culture	0	5
BUS-267	for	2	1	4.32298	3	0	1	3.10823	1	3	1	4	3	3	2	1	1	3	3	5	3	-0.25	0	Yes because it is part of my culture	4	5
BUS-269	ksd	1	2	4.87786	1	0	4	2.07918	1	3	1	6	3	3	2	0	1	3	4	3	4	-0.7	0	No because I do not speak it myself	0	0
BUS-270	mmx	0	1	3.63336	5	1	4	2.79796	1	3	1	4	3	3		0	1	2	4	3	3	-0.45		Yes because it is part of my culture	0	0
BUS-271	kmh	15	3	4.19457	3	0	2	2.98182	1	3	1	4	3	3	2	1	0	2	2	5	2	0	0	Yes because it is part of my culture	0	0
BUS-272	kpf	23	3	4.17609	3	0	2	3.1364	1	1	1	6	3	3	2	0	0	3	2	8	3	0.05	0	Yes because it is part of my culture	9	9
BUS-273	bzf	13	3	4.46847	3	0	2	2.18469	1	2	1	4	2	3	2	1	0	3	1	10	3	0.25	0	Yes because it is part of my culture	3	0
BUS-274	jae	0	1	3.54108	5	1	2	1.51851	1	3	1	6	3	3	2	0	1	2	3	2	3	-0.55	0	No because I do not speak it myself	0	2
BUS-276	kqb	24	3	3.67169	3	0	2	2.70842	1	1		2	1	3	1	1	0	3	2	10	2	0.5	0	Yes because it is part of my culture	3	8
BUS-277	mna	24	3	3.58714	3	0	2	2.17609	1	3	4	6	3	3	2	0	1	2	3	3			0	Yes because it is part of my culture	0	7
BUS-278	agd	1	2	4.43136	4	0	1	1.32222	1	3	1	6	3	3	2	0	1	2	2	3	4	-0.7	0	No because I do not speak it myself	0	3
BUS-279	jae	0	2	3.54108	5	1	2	1.51851	1	3	1	3	3	3	2	1	0	2	2	6	4	-0.4	1	Yes because it is part of my culture	2	8
BUS-280	aya	13	1	2.82977	5	1	2	0.954243	0	1	4	5	3	3	2	1	0	3	3	9	3	0.15	0	Yes because it is part of my culture	0	0
BUS-281	jae	10	1	3.54108	5	1	2	1.51851	1	1	1	2	3	3	1	1	0	2	2	9	4	-0.1	1	Yes because it is part of my culture	3	4
BUS-282	jae	13	2	3.54108	5	1	2	1.51851	1	3	1	6	3	3	2	0	0	1	1	8	4	-0.2	1	Yes because it is part of my culture	2	2
BUS-284	bzf	23	1	4.46847	3	0	2	2.18469	1	3	1	6	3	3	2	1	1	2	3	5	3	-0.25	0	Yes because it is part of my culture	8	1
BUS-285	ons	24	3	3.89354	3	0	2	2.9248	0	1	1	6	3	3	1	1	0	2	2	5	3	-0.25	1	Yes because it is part of my culture	6	6
BUS-286	noc	0	0	2.8986	5	1	2	2.63347	0	1	1	2	1	3	2	0	0	4	2	4	3	-0.35	0	No because I do not speak it myself	1	6
BUS-287	adz	12	2	4.47712	3	0	2	2.57171	1	3	1	5	3	3	2	1	1	2	3	7	3	-0.05	0	Yes because it is part of my culture	0	2
BUS-288	bzf	16	2	4.46847	3	0	2	2.18469	1	3	1	2	3	3	2	1	1	3	3	4	3	-0.35	0	Yes because it is part of my culture	0	2
BUS-290	tbc	0	1	4.37967	3	0	2	2.48714	1	2	1	6	3	3	2	0	0	3	3	10	4	0	0	Yes because it is part of my culture	2	0
BUS-291	gaj	7	2	4.34439	3	0	1	1.47712	0	3	1	5	3	3	2	1	1	3	3	4	2	-0.1	0	Yes because it is part of my culture	1	2
BUS-292	aey	6	2	3.8586	5	1	2	3.02078	1	1	1	4	3	3	2	0	1	2	2	2	3	-0.55	0	Yes because it is a useful skill for my children	1	7
BUS-294	ksd	19	3	4.87786	1	0	4	2.07918	1	1	4	5	1	3	2	0	1	1	1	8	2	0.3	1	Yes because it is part of my culture	9	10
BUS-297	spl	8	2	3.96874	3	0	2	2.59439	1	1	1	5	3	1	2	0	1	3	2	3	3	-0.45	0	No because I do not speak it myself	0	0
BUS-298	adz	11	2	4.47712	3	0	2	2.57171	1	1	1	2	3	3	2	1	1	3	2	7	3	-0.05	0	Yes because it is part of my culture	1	2
BUS-299	ksd	3	2	4.87786	1	0	4	2.07918	1	3	1	5	3	3	2	1	1	2	2	2	3	-0.55	0	Yes because it is part of my culture	0	1
BUS-301	buk	9	2	3.97272	3	0	2	2	1	1		6	3	3	2		0	3	2	8	3	0.05	0	No because I do not speak it myself	0	0
BUS-302	ghs	17	3	4.06092	3	0	2	2.95665	1		1	5	3	3	2	1	0	2	2	6	3	-0.15	1	Yes because it is part of my culture	1	0
BUS-303	ksd	7	3	4.87786	1	0	4	2.07918	1	3	1	6	3	3	2	0				8	4	-0.2	0	Yes because everyone in my village/town does it	0	5
BUS-304	bzf	9	2	4.46847	3	0	2	2.18469	1	3	1	5	3	3	2	1	0	2	3	7	3	-0.05	0	No because I do not speak it myself	1	1
BUS-306	buk	0	1	3.97272	3	0	2	2	1	3	1	6	3	3	2	0	0	2	3	3	4	-0.7	0	Yes because it is part of my culture	0	0
BUS-307	ons	18	3	3.89354	3	0	2	2.9248	0	1	1	6	3	3	2	0	0	2	3	5	4	-0.5	0	Yes because it is part of my culture	4	2
BUS-308	buk	0	2	3.97272	3	0	2	2	1		1	4	1	1	2	1	0			6	3	-0.15		Yes because it is part of my culture	0	0
BUS-309	bzf	0	2	4.46847	3	0	2	2.18469	1	3	1	4	3	3	2	0	0	2	2	7	3	-0.05	0	Yes because it is part of my culture	0	0
BUS-312	imo	16	2	4.62839	3	0	1	3.3032	1	3	1	4	3	3	2	1	1	2	2	5	4	-0.5	0	Yes because it is part of my culture	0	0
BUS-313	emi	0	3	3.63622	3	0	4	2.09691	1	3	1	6	3	1	3	0	0	1	4	1	4	-0.9	0	No because I do not speak it myself	0	5
BUS-314	kpf	8	2	4.17609	3	0	2	3.1364	1	3	1	2	3	3	2	1	0	3	1	10	3	0.25	0	Yes because everyone in my village/town does it	0	1
BUS-317	sst	0	1	4.9024	3	0	1	3.14675	0	3	1	4	3	3	2	0		1	1	3	3	-0.45	0	No because I do not speak it myself	0	0
BUS-320	xsi	11	3	3.67839	3	0	2	1.54407	1	2	1	4	3	3	2	0	1	2	1	5	3	-0.25	0	Yes because it is part of my culture	1	4
DBS-001	sim	13	3	3.72247	3	0	2	2.27875	1	1	1	4	1	3	1	0	0	3	3	5	2	0	0	Yes because it is part of my culture	3	9
DBS-002	ong	14	3	4.10964	5	1	2	2.38202	1	3	4	4	3	3	2	1	0	2	3	6	2	0.1	0	Yes because it is part of my culture	3	10
DBS-003	ykm	16	3	3.512	5	1	2	1.47712	0	1	1	6	3	3	2	0	0	2	3	8	2	0.3	0	No because I do not speak it myself	5	9
DBS-004	ong	8	2	4.10964	5	1	2	2.38202	1	3	1	1	3	3	2	1	1	3	3	5	3	-0.25	0	Yes because it is part of my culture	0	0
DBS-005	fqs	0	1	3.39794	5	1	2	2.5955	1	1	1	6	3	3	2	0	0	3	3	8	2	0.3		No because I do not speak it myself	0	0
DBS-006	elk	21	3	3.21484	4	0	2	2.65418	0	1	4	1	2	3	1	1	0	2	3	8	2	0.3	0	Yes because it is part of my culture	5	4
DBS-007	kih	10	1	3.25836	5	1	2	2.13354	1	3	1	3	1	3	2	0	1	3	3	5	2	0	0	No because I do not speak it myself	1	3
DBS-008	nnm	18	2	3.71208	4	0	2	1.85126	1	1	2	4	3	3	1	1	0	3	3	8	2	0.3	0	No because I do not speak it myself	6	9
DBS-009	kbv	6	1	3.12057	4	0	2	2.60423	0		3	4	1	3	1	1	1	2	3	4	3	-0.35	0	Yes because it is part of my culture	0	6
DBS-010	tuc	21	3	3.50515	3	0	2	1.25527	1	1	2	6	3	3	2	0	0	2	3	8	3	0.05	0	Yes because everyone in my village/town does it	3	0
DBS-013	vam	6	1	3.3249	4	0	2	2.1959	0	1	4	6	3	3	2	1	1	1	2	4	4	-0.6	1	Yes because it is part of my culture	0	9
DBS-014	opm	24	3	4.03358	3	0	2	3.16879	1	1	3	2	1	3	1	1	0	3	2	7	2	0.2	1	Yes because it is part of my culture	7	10
DBS-016	kih	14	1	3.25836	5	1	2	2.13354	1	1	1	4	1	3	2	1	1	2	2	3	0	0.3	0	Yes because it is part of my culture	1	3
DBS-017	lsr	11	2	2.93763	5	1	2	2.71684	0	1	3	2	1	3	2	0	0	3	2	8	3	0.05	1	Yes because it is part of my culture	8	9
DBS-018	vam	0	0	3.3249	4	0	2	2.1959	0	3	1	6	3	3	2	0	0	2	3	4	3	-0.35	0	No because I do not speak it myself	0	2
DBS-019	imo	24	3	4.62839	3	0	1	3.3032	1	2	1	4	3	3	2	1	0	2	2	3	4	-0.7	0	Yes because it is part of my culture	8	10
DBS-020	aur	7	1	2.84215	4	0	2	2.70157	0	3	1	1	2	3	2	1	0	3	1	6	3	-0.15	0	Yes because it is part of my culture	0	1
DBS-021	mpt	24	3	3.47799	3	0	2	2.82413	1	1	3	4	3	3	1	0	0	2	3	9	3	0.15	0	Yes because it is part of my culture	10	6
DBS-022	aps	7	2	3.08092	3	0	2	1.17609	1	3	2	4	3	3	2	0	0	3	3	5	2	0	0	Yes because it is part of my culture	2	0
DBS-023	ong	17	3	4.10964	5	1	2	2.38202	1	1	1	6	3	3	1	0	1	3	3	6	3	-0.15	0	Yes because it is part of my culture	6	0
DBS-025	avt	22	3	3.90309	3	0	2	2.48855	1	1	1	4	1	3	1	0	0	2	2	5	2	0	1	Yes because it is a useful skill for my children	8	10
DBS-026	nux	1	2	3.86169	5	1	2	2.32634	0	3	1	6	3	3	2	1	0	2	3	6	4	-0.4	0		3	0
DBS-027	vam	11	1	3.3249	4	0	2	2.1959	0	1	2	5	2	3	2	1	0	2	3	6	4	-0.4	1	Yes because it is part of my culture	0	4
DBS-029	sso	24	3	2.47712	5	1	2	1.14613	1	1	4	4	1	3	1	1	0	3	3	5	2	0	0	Yes because it is part of my culture	5	4
DBS-030	ong	16	3	4.10964	5	1	2	2.38202	1	2	1	2	1	3	1	1	0	3	3	6	2	0.1	1	No because it is not a useful skill for my child	2	9
DBS-031	ong	2	3	4.10964	5	1	2	2.38202	1	2	1	6	3	3	1	1	0	4	4	2	0	0.2	1	Yes because everyone in my village/town does it	3	8
DBS-032	auk	15	3	3.43297	4	0	2	2.0569	0	1	4	1	1	3	2	1	0	3	2	6	2	0.1	0	Yes because it is part of my culture	5	2
DBS-034	vam	0	3	3.3249	4	0	2	2.1959	0	2	1	6	3	3	1	0	1	4	3	7	4	-0.3	0	Yes because everyone in my village/town does it	0	9
DBS-035	tlf	19	3	3.79474	3	0	2	3.1807	1	1	3	2	1	3	1	1		3	3	9	1	0.65	1	Yes because it is part of my culture	2	5
DBS-036	nnm	17	3	3.71208	4	0	2	1.85126	1	1	2	3	3	3	2	1	0	2	2	10	4	0	0	Yes because it is part of my culture	2	9
DBS-037	vam	7	3	3.3249	4	0	2	2.1959	0	1	4	5	1	3	1	1	1	2	3	10	2	0.5	0	Yes because it is part of my culture	1	5
DBS-038	vam	7	3	3.3249	4	0	2	2.1959	0	1	1	6	3	3	2	0	0	3	2	7	4	-0.3	1	Yes because it is part of my culture	1	8
DBS-040	vam	7	1	3.3249	4	0	2	2.1959	0	1	1	6	3	3	1	1	0	2	2	4	4	-0.6	1	Yes because it is part of my culture	2	3
DBS-041	opm	21	3	4.03358	3	0	2	3.16879	1	1	4	1	1	3	1	1	0	2	2	7	1	0.45	0	Yes because it is part of my culture	10	10
DBS-042	nux	2	1	3.86169	5	1	2	2.32634	0	3	1	6	1	2	2	0	1	2	3	3	2	-0.2	0	No because I do not speak it myself	0	2
DBS-043	tlf	16	2	3.79474	3	0	2	3.1807	1	3	1	6	3	3	2	1	1	2	2	3	2	-0.2	0	No because I do not speak it myself	2	0
DBS-046	vam	12	3	3.3249	4	0	2	2.1959	0	1	1	6	3	3	2	0	0	3	1	5	4	-0.5	1	Yes because it is part of my culture	0	0
DBS-047	bzf	0	2	4.46847	3	0	2	2.18469	1	3	1	6	3	3	2	0	0	1	2	6	3	-0.15	0	Yes because it is part of my culture	0	1
DBS-050	ttv	11	1	3.70757	4	0	4	1.11394	0	3	1	6	3	3	2	1	1	3	3	4	4	-0.6	0	Yes because it is part of my culture	2	4
DBS-051	amn	5	1	3.61835	4	0	2	2.56229	1	3	1	6	3	3	2	1	1	2	3	7	4	-0.3	0	Yes because it is part of my culture	1	1
DBS-053	avt	8	3	3.90309	3	0	2	2.48855	1	1	1	4	3	3	2	1	0	3	2	10	4	0	0	Yes because it is part of my culture	1	0
DBS-054	ksi	12	1	2.59617	6	1	2	2.44716	0	3	1	6	3	3	2	1	0	3	3	7	0	0.7	0	No because I do not speak it myself	6	0
DBS-055	vam	14	1	3.3249	4	0	2	2.1959	0	3	4	2	3	3	2	1	1	2	2	4	2	-0.1	1	Yes because it is part of my culture	4	1
DBS-056	vam	13	2	3.3249	4	0	2	2.1959	0	3	1	6	3	3	2	1	1	2	2	4	4	-0.6	1	Yes because it is part of my culture	0	0
DBS-057	wii	9	3	1.9639	6	1	2	2.53529	0	1	4	4	3	3	1	1	0	3	2	2			1	Yes because it is part of my culture	6	6
DBS-058	niz	24	3	2.97772	4	0	2	2.62531	0	1	1	5	3	3	2	1	0	3	3	10	4	0	0	Yes because it is part of my culture	8	7
DBS-059	ksi	19	1	2.59617	6	1	2	2.44716	0	1	1	5	3	3	1	1	0	3	2	10	3	0.25	1	Yes because it is part of my culture	2	1
DBS-060	vam	17	2	3.3249	4	0	2	2.1959	0	3	1	6	3	3	2	1	0	2	3	3	4	-0.7	1	Yes because it is part of my culture	1	3
DBS-061	mty	23	3	2.76531	4	0	2	2.48996	0	1	1	5	3	3	3	0	0	3	2	6	4	-0.4	1	No because I do not speak it myself	7	10
DBS-063	bzf	0	0	4.46847	3	0	2	2.18469	1	1	1	6	3	3	2	0	0	3	2	6	4	-0.4	0	No because I do not speak it myself	0	0
DBS-064	kih	9	1	3.25836	5	1	2	2.13354	1	1	1	2	2	3	2	0		3	4	7	2	0.2	0	No because I do not speak it myself	0	3
DBS-065	vam	0	2	3.3249	4	0	2	2.1959	0	1	1	6	3	3	2	0	0	1	3	6	4	-0.4	1	No because it is not a useful skill for my child	1	6
DBS-066	vam	0	3	3.3249	4	0	2	2.1959	0	1	1	4	2	3	2	0	0	3	2	6	2	0.1	0	No because it belongs to an old culture	0	10
DBS-067	kbv	24	2	3.12057	4	0	2	2.60423	0	3	3	2	3	3	1	1	0	3	3	6	2	0.1	0	Yes because it is part of my culture	4	10
DBS-068	aau	19	3	3.79844	3	0	2	1.85733	1	3	2	6	3	3	1	1	0	3	2	10	4	0	0	Yes because it is part of my culture	5	9
DBS-069	kih	14	3	3.25836	5	1	2	2.13354	1	1	1	4	2	3	1	1	0	2	3	8	3	0.05	1	Yes because it is part of my culture	4	2
DBS-070	vam	0	2	3.3249	4	0	2	2.1959	0	1	1	5	2	3	2	0	0	4	3	6	1	0.35	0	Yes because it is part of my culture	0	0
DBS-071	ong	0	2	4.10964	5	1	2	2.38202	1	3	1	6	3	3	2	1	0	3	3	6	3	-0.15	0	Yes because it is part of my culture	0	0
DBS-072	kxa	4	0	3.50515	4	0	2	1.72428	0	3	1	2	3	3	2	1	0	2	2	3	4	-0.7	0	No because I do not speak it myself	1	0
DBS-073	vam	1	3	3.3249	4	0	2	2.1959	0	1	1	6	3	3	2	1	0	2	2	6	3	-0.15	0	Yes because it is part of my culture	2	1
DBS-074	dia	16	3	3.23774	4	0	2	2.76641	0	1	1	4	2	3	1	1	0	2	3	3	4	-0.7	0	Yes because it is part of my culture	5	3
DBS-075	ong	10	3	4.10964	5	1	2	2.38202	1	1	4	4	2	3	2	0	0	3	2	4	4	-0.6	0	Yes because everyone in my village/town does it	2	0
DBS-076	vam	0	2	3.3249	4	0	2	2.1959	0	1	1	2	2	3	2	0	0	3	1	9	1	0.65	0	No because I do not speak it myself	1	3
DBS-078	amn	22	2	3.61835	4	0	2	2.56229	1	3	1	2	1	3	2	0	0	3	2	4	2	-0.1	1	Yes because it is part of my culture	10	2
DBS-079	wnp	24	1	3.00231	5	1	2	2.49136	0	1	1	5	3	3	2	0	0	2	2	10	3	0.25	0	Yes because it is part of my culture	10	10
DBS-080	avt	24	3	3.90309	3	0	2	2.48855	1	1	4	2	1	3	1	1	0	3	3	8	3	0.05	0	Yes because it is part of my culture	8	9
DBS-081	wrs	22	3	3.39794	3	0	2	2.77379	1	1	1	1	1	3	2	1	0	4	3	9	1	0.65	0		10	2
DBS-082	aau	14	2	3.79844	3	0	2	1.85733	1	1	2	6	1	3	2	0	1	3	3	7	3	-0.05	0	Yes because it is part of my culture	3	7
DBS-083	tlf	0		3.79474	3	0	2	3.1807	1	1	3				1		0	2	2	8	3	0.05	0		9	9
DBS-084	tlf	24	3	3.79474	3	0	2	3.1807	1	1	3	4	3	3	1	1	0	3	3	8	3	0.05	1	Yes because it is a useful skill for my children	10	10
DBS-085	sso	24	3	2.47712	5	1	2	1.14613	1	1	2	4	3	3	2	0	1	2	2	8	3	0.05	0	Yes because it is part of my culture	7	8
DBS-087	ian	22	3	3.89927	5	1	2	1.04139	1	1	1	6	3	3	2	1	0	2	1	5	2	0	0	Yes because it is part of my culture	2	5
DBS-088	vam	14	3	3.3249	4	0	2	2.1959	0	1	1	6	3	3	2	1	0	2	2	8	4	-0.2	1	Yes because it is part of my culture	5	9
DBS-089	amn	9	2	3.61835	4	0	2	2.56229	1	1	1	4	3	3	2	0	0	1	1	5	4	-0.5	0	No because I do not speak it myself	3	5
DBS-091	vam	18	3	3.3249	4	0	2	2.1959	0	1	1	6	3	3	2	0	0	2	1	9	4	-0.1	1	Yes because it is part of my culture	5	9
DBS-093	ape	1	2	4.18244	6	1	2	2.65514	1	3	1	6	3	3	2	0	0	2	2	5	3	-0.25	0	Yes because it is part of my culture	1	2
DBS-094	kwj	23	3	3.99068	3	0	2	2.2014	1	1	4	6	3	3	1	1	0	2	2	9	2	0.4	1	Yes because it is part of my culture	8	5
DBS-095	aau	23	3	3.79844	3	0	2	1.85733	1	1	2	2	1	3	1	1	0	2	2	8	2	0.3	1	Yes because it is part of my culture	9	10
DBS-096	ong	7	2	4.10964	5	1	2	2.38202	1	1	1	6	3	3	2	0	0	2	1	6	3	-0.15	0	No because I do not speak it myself	0	2
DBS-097	nco	8	2	3.67169	3	0	4	2.11059	1	1	1	6	3	3	3	0	0	2	1	6	4	-0.4	0		1	5
DBS-098	vam	14	2	3.3249	4	0	2	2.1959	0	1	1	6	3	3	2	1	0	2	2	9	3	0.15	1	Yes because it is part of my culture	5	2
DBS-100	vam	11	2	3.3249	4	0	2	2.1959	0	1	1	6	3	3	2	1	0	2	1	8	4	-0.2	1	Yes because it is part of my culture	3	3
DBS-101	mkc	24	3	2.68893	5	1	2	2.43933	0	1	4	1	2	3	1	1	0	3	2	9	1	0.65	0	Yes because it is part of my culture	10	4
DBS-102	dia	24	3	3.23774	4	0	2	2.76641	0	1	3	4	1	3	1	1	0	2	3	4	4	-0.6	0	Yes because it is part of my culture	5	10
DBS-103	abt	4	1	4.73598	3	0	2	1.94939	1	3	1	6	1	3	2	1	1	3	2	7	4	-0.3	0	Yes because it is part of my culture	1	1
DBS-106	niz	0	2	2.97772	4	0	2	2.62531	0	1	1	4	1	2	2	1	0	4	3	7	3	-0.05	0	No because I do not speak it myself	1	0
DBS-107	tqo	9	1	4.5892	3	0	3	1.23045	1	3	1	6	3	3	2	0	1	3	2	8	4	-0.2	0	Yes because it is part of my culture	1	1
DBS-109	mkc	14	3	2.68893	5	1	2	2.43933	0	3	1	6	3	3	2	1	1	2	2	3	4	-0.7	0	Yes because everyone in my village/town does it	1	1
DBS-111	wra	7	2	3.43152	4	0	2	1.54407	1	1	2	4	3	3	2	1	1	1	2	4	2	-0.1	0	Yes because it is part of my culture	1	1
DBS-112	nux	0	3	3.86169	5	1	2	2.32634	0	3	1	6	3	3	2	1	1	2		6	4	-0.4	0	Yes because it is part of my culture	2	1
DBS-115	sim	18	3	3.72247	3	0	2	2.27875	1	3	3	6	3	3	1	1		3	4	5	3	-0.25	0	Yes because it is part of my culture	2	2
DBS-116	vam	15	3	3.3249	4	0	2	2.1959	0	1	1	2	3	3	2	1	0	1	2	8	3	0.05	1	Yes because it is part of my culture	6	5
DBS-117	sso	9	3	2.47712	5	1	2	1.14613	1	3	1	6	3	3	2	0	1	2	2	8	2	0.3	0	Yes because it is part of my culture	0	0
DBS-120	wut	1	2	2.92717	4	0	2	2.36549	0	3	1	6	3	3	1	0	0	3	3	7	4	-0.3	0	Yes because it is a useful skill for my children	2	2
DBS-121	svb	8	3	3.42008	5	1	2	1.6902	0	1	1	6	2	3	2	0	0	3	2	6	3	-0.15	0	Yes because it is part of my culture	1	2
DBS-122	vam	10	3	3.3249	4	0	2	2.1959	0	3	1	4	3	3	2	1	0	3	4	3	3	-0.45	1	Yes because it is part of my culture	3	3
DBS-123	vam	17	1	3.3249	4	0	2	2.1959	0	3	1	6	3	3	2	0	1	3	3	4	4	-0.6	1	Yes because it is part of my culture	1	4
DBS-124	vam	11	2	3.3249	4	0	2	2.1959	0	1	4	6	3	3	2	1	1	2	3	5	3	-0.25	1	Yes because it is part of my culture	1	2
DBS-125	ong	24	3	4.10964	5	1	2	2.38202	1	1	4	6	3	3	1	1	0	3	2	10	4	0	0	Yes because it is part of my culture	10	9
DBS-126	vam	9	1	3.3249	4	0	2	2.1959	0	1	1	3	1	3	2	1	1	2	4	4	4	-0.6	1	Yes because it is part of my culture	1	3
DBS-127	nnm	21	3	3.71208	4	0	2	1.85126	1	1	1	1	2	3	1	1	0	3	3	8	2	0.3	0	No because I do not speak it myself	4	0
DBS-128	vam	5	3	3.3249	4	0	2	2.1959	0		1	4	3	3	2	0	0	3	3	7	3	-0.05	1	No because I do not speak it myself	0	1
DBS-133	aps	6	3	3.08092	3	0	2	1.17609	1	1	2	4	3	3	2	1	1	4	4	4	2	-0.1	0	No because I do not speak it myself	1	0
DBS-136	avt	19	3	3.90309	3	0	2	2.48855	1	1	1	4	3	3	2	0		2	2	9	2	0.4	0	Yes because it is part of my culture	8	1
DBS-137	tlf	22	3	3.79474	3	0	2	3.1807	1	1	3	1	1	3	1	1	0	3	4	8	4	-0.2	1	Yes because it is part of my culture	9	9
DBS-138	ong	24	3	4.10964	5	1	2	2.38202	1	1	3	6	3	3	1	1	0	2	3	10	4	0	1	Yes because everyone in my village/town does it	8	10
DBS-139	ong	20	1	4.10964	5	1	2	2.38202	1	3	1	4	3	3	2	1	1	4	3	7	3	-0.05	0	Yes because it is part of my culture	5	7
DBS-140	tlf	21	3	3.79474	3	0	2	3.1807	1		1	6	3	3	2	0	0	3	2	8	3	0.05	0	Yes because it is part of my culture	9	9
DBS-141	ong	23	3	4.10964	5	1	2	2.38202	1	1	4	4	1	3	2	1	0	2	2	6	3	-0.15	1	Yes because it is part of my culture	5	10
DBS-142	ong	20	2	4.10964	5	1	2	2.38202	1	1	1	6	3	3	2	0	1	2	3	4	4	-0.6	0	Yes because it is part of my culture	1	5
DBS-143	vam	18	3	3.3249	4	0	2	2.1959	0	1	1	6	1	3	2	1	1	4	3	8	2	0.3	1	Yes because everyone in my village/town does it	2	4
DBS-144	tbc	0	2	4.37967	3	0	2	2.48714	1	3	1	5	3	3	2	0	1	3	3	6	4	-0.4	0	Yes because it is part of my culture	0	0
DBS-145	vam	2	2	3.3249	4	0	2	2.1959	0	1	1	4	3	3	1	0	1	3	3	2	3	-0.55	0	Yes because it is part of my culture	1	1
DBS-146	mkc	4		2.68893	5	1	2	2.43933	0	3	1	6	3	3	2	1	0	2	3	7	3	-0.05	0	Yes because it is part of my culture	1	1
DBS-147	kih	22	3	3.25836	5	1	2	2.13354	1	1	1	2	1	3	2	1	0	4	3	3	2	-0.2	0	Yes because it is part of my culture	7	9
DBS-148	ong	24	2	4.10964	5	1	2	2.38202	1	2	1	3	1	2	2	0	1	4	2	3	2	-0.2	1	No because I do not speak it myself	4	10
Ger-101	med	24	3	4.89354	3	0	1	3.19728	1	3	1	5	3	3	2	1	1	2	1	5	4	-0.5	0	No because it is not a useful skill for my child	4	2
Ger-102	wiu	24	3	4.38725	3	0	1	3.13893	1	3	1	5	3	3	2	0	0	3	2	8	4	-0.2	0	Yes because it is part of my culture	0	5
Ger-103	iar	15	2	3.73864	3	0	3	1.25527	0	1	1	5	3	3	2	1	1	2	2	2	4	-0.8	0	Yes because it is part of my culture	6	0
Ger-106	mux	23	2	4.61172	3	0	1	3.24353	1	3	1	5	2	3	1	0	1	2	3	3	4	-0.7	1	Yes because it is a useful skill for my children	10	2
Ger-110	tqo	22	3	4.5892	3	0	3	1.23045	1	3	1	4	3	3	1	1	1	1	2	2	4	-0.8	0	Yes because it is part of my culture	0	4
Ger-111	kbq	0	2	4.80072	3	0	1	3.2235	1	3	1	1	1	3	2	1	0	2	3	9	4	-0.1	0	No because I do not speak it myself	10	0
Ger-115	snp	0	3	4.4624	3	0	1	3.37107	1	3	2	5	3	3	3	0	1	1	3	2	4	-0.8	0	Yes because it is part of my culture	7	0
Ger-119	hui	18	1	5.06963	3	0	1	3.24551	1	3	4	4	3	3	1	0	0	3	2	2	3	-0.55	0	Yes because it is part of my culture	0	0
Ger-121	hui	14	3	5.06963	3	0	1	3.24551	1	3	1	3	3	3	2	0	1	2	3	4	4	-0.6	0	Yes because it is part of my culture	0	7
Ger-122	kue	7	3	5.0607	1	0	1	3.0103	1	1	1	2	3	3	2	1	0	3	1	10	4	0	0	Yes because it is part of my culture	3	7
Ger-123	hui	24	1	5.06963	3	0	1	3.24551	1	3	1	4	3	1	2	0	0	2	2	3	4	-0.7	1	No because I do not speak it myself	5	0
Ger-124	bzf	10	3	4.46847	3	0	2	2.18469	1	2	1	3	3	3	2	1	0			5	3	-0.25	0	Yes because it is part of my culture	0	0
Ger-126	imo	23	3	4.62839	3	0	1	3.3032	1	3	1	6	3	3	2	1	1	1	2	2	4	-0.8	0	Yes because it is part of my culture	1	1
Ger-127	kmg	7	3	4.19457	1	0	2	2.68574	1	3	1	6	3	3	2	1	0	1	3	3	4	-0.7	0	Yes because it is part of my culture	1	9
Ger-129	mgu	20	1	3.92942	3	0	3	1.39794	0	3	1	6	3	3	2	1	0	1	2	6	4	-0.4	0	No because I do not speak it myself	0	0
Ger-13	rro	4	2	4.06092	3	0	3	1.23045	1	1		6	3	3	2	0	1	3	2	7	4	-0.3	1	Yes because it is part of my culture	0	0
Ger-130	hui	24	3	5.06963	3	0	1	3.24551	1	3	1	2	3	3	2	1	0	2	1	4	4	-0.6	1	Yes because it is part of my culture	2	3
Ger-131	rro	16	3	4.06092	3	0	3	1.23045	1	1	4	2	3	3	1	1	0	3	3	0			0	Yes because it is part of my culture	2	0
Ger-133	enq	24	2	5.37066	3	0	1	3.36021	1	3	1	6	3	3	2	1	1	2	3	2	4	-0.8	0	No because it is not a useful skill for my child	0	1
Ger-134	enq	9	1	5.37066	3	0	1	3.36021	1	1	1	6	3	3	1	0	0	2	1	7	3	-0.05	0	Yes because it is part of my culture	0	0
Ger-135	khz	16	3	4.2878	3	0	3	1.11394	1	3	1	6	1	3	2	0	0	2	2	6	4	-0.4	0	Yes because it is part of my culture	0	0
Ger-136	enq	21	3	5.37066	3	0	1	3.36021	1	1	1	2	1	3	2	0	1	1	2	7	4	-0.3	0	Yes because it is part of my culture	2	0
Ger-137	hui	0	3	5.06963	3	0	1	3.24551	1	3	1	2	3	3	2	1	0	2	4	3	4	-0.7	0	Yes because it is part of my culture	4	0
Ger-138	hui	0	3	5.06963	3	0	1	3.24551	1	1	1	2	1	3	2	1	1	4	4	9	1	0.65	0	No because it is not a useful skill for my child	3	0
Ger-140	oro	3	0	4.34141	3	0	3	1.43136	0	3	1	5	3	3	2	0	0	1	2	2	4	-0.8	0	Yes because it is part of my culture	0	0
Ger-141	snc	18	1	4.25527	3	0	3	2.07188	1	1	1	3	3	3	1	1		4	4	8	3	0.05	0	Yes because it is part of my culture	0	0
Ger-142	oro	6	1	4.34141	3	0	3	1.43136	0	1	4	4	3	3	2	0	0	3	3	8	3	0.05	0	No because I do not speak it myself	8	7
Ger-144	age	21	3	4.26951	3	0	1	3.31048	0	3	4	6	3	3	2	1	0	3	3	9	2	0.4	0	Yes because it is part of my culture	5	5
Ger-146	tqo	22	1	4.5892	3	0	3	1.23045	1	3	1	6	3	3	2	1	0	2	3	8	3	0.05		Yes because it is part of my culture	0	0
Ger-147	kue	22	3	5.0607	1	0	1	3.0103	1	3	1	3	1	3	1		0	1	2	8	4	-0.2	0	No because I do not speak it myself	1	0
Ger-149	agd	3	1	4.43136	4	0	1	1.32222	1	3	1	5	3	3	2	1	0	1	2	2	4	-0.8	1	Yes because it is part of my culture	0	0
Ger-15	kue	24	3	5.0607	1	0	1	3.0103	1	2	1	1	3	3	3	1	1	2	2	1	3	-0.65	0	Yes because it is part of my culture	10	6
Ger-150	ksj	12	1	3.07784	3	0	3	2.17026	1	3	1	4	3	3	2	1	0	2	2	4	2	-0.1	0	Yes because it is part of my culture	0	0
Ger-151	duc	22	3	4.1591	4	0	1	3.23729	0	3	4	6	3	3	2	1	0	1	2	8	3	0.05	0	Yes because it is part of my culture	6	2
Ger-154	snc	14	3	4.25527	3	0	3	2.07188	1	3	1	4	2	3	2	0	1	4	4	2	3	-0.55	0	Yes because it is part of my culture	8	4
Ger-155	med	22	1	4.89354	3	0	1	3.19728	1	1	2	6	3	3	2	1	1	3	3	8	3	0.05	0	Yes because it is part of my culture	0	0
Ger-156	kjs	2	3	4.66287	3	0	1	2.57054	1	3		2	2	3	3	1	1	2	3	2	4	-0.8	0	No because I do not speak it myself	10	10
Ger-158	hui	24	3	5.06963	3	0	1	3.24551	1	3	1	1	1	3	2	1	1	2	2	3	4	-0.7	0	Yes because it is part of my culture	8	5
Ger-16	enq	11	3	5.37066	3	0	1	3.36021	1	3	4	6	3	3	2	1	1	1	2	4	4	-0.6	0	Yes because it is part of my culture	0	2
Ger-160	bzf	18	3	4.46847	3	0	2	2.18469	1	3	1	1	2	3	2	1	1	2	4	4	3	-0.35	0	Yes because it is part of my culture	8	0
Ger-161	rro	18	3	4.06092	3	0	3	1.23045	1	3	1	1	1	3	2	1	1	3	3	4	4	-0.6	1	Yes because it is part of my culture	0	2
Ger-162	ksd	1	2	4.87786	1	0	4	2.07918	1	3	1	5	3	3	2	1	1	2	2	6	3	-0.15	1	Yes because it is part of my culture	10	0
Ger-163	enq	19	3	5.37066	3	0	1	3.36021	1	3	1	5	3	3	2	1	0	2	2	4	4	-0.6	0	Yes because it is part of my culture	0	8
Ger-164	wiu	24	3	4.38725	3	0	1	3.13893	1	1	1	1	1	3	2	1	1	3	3	6	3	-0.15	0	Yes because it is part of my culture	2	0
Ger-165	snc	14	3	4.25527	3	0	3	2.07188	1	1	1	2	1	3	2	1	0	4	3	6	3	-0.15	0	No because it is not a useful skill for my child	0	0
Ger-166	kpx	12	1	3.60206	3	0	3	2.88195	1	1	1	5	3	3	2	0	0	2	1	9	4	-0.1	0	Yes because it is part of my culture	1	5
Ger-168	hui	7	1	5.06963	3	0	1	3.24551	1	1	4	2	1	3	2	1	0	2	2	7	4	-0.3	0	No because I do not speak it myself	5	0
Ger-170	kvc	18	1	3.76118	5	1	4	1.6902	0	3	1	5	3	3	3	0	0	3	2	3	4	-0.7		Yes because it is a useful skill for my children	5	1
Ger-171	hui	12	2	5.06963	3	0	1	3.24551	1	3	1	6	3	3	2	1	0	3	1	5	1	0.25	1	Yes because it is part of my culture	1	0
Ger-172	hul	6	3	3.51055	3	0	3	1.14613	0	1	1	4	3	3	2	1	0	2	3	6	3	-0.15	0	Yes because it is part of my culture	0	0
Ger-177	duc	24	3	4.1591	4	0	1	3.23729	0	1	1	4	3	3	2	0	0	4	3	9	2	0.4	0	Yes because it is part of my culture	1	0
Ger-179	ggw	12	1	4.30632	3	0	3	1.20412	0	3	1	6	3	3	2	1	0	3	3	5	2	0	0	Yes because it is part of my culture	5	0
Ger-182	enq	15	3	5.37066	3	0	1	3.36021	1	1	1	2	3	3	1	1	0	2	2	9	1	0.65	1	Yes because everyone in my village/town does it	10	0
Ger-183	enq	24	3	5.37066	3	0	1	3.36021	1	3	1	5	3	3	3	0	0	2	2	10	4	0	1	No because I do not speak it myself	10	1
Ger-186	hul	16	3	3.51055	3	0	3	1.14613	0	1	1	4	1	3	2	0	1	2	3	6	2	0.1	1	Yes because it is part of my culture	0	1
Ger-187	hul	16	3	3.51055	3	0	3	1.14613	0	3	1	6	3	3	1	0	1	3	2	6	2	0.1	0	Yes because everyone in my village/town does it	2	1
Ger-188	age	0	2	4.26951	3	0	1	3.31048	0	3	1	5	3	3	2	0	1	3	3	0	2	-0.5	0	No because I do not speak it myself	3	0
Ger-189	kjy	14	1	4	3	0	1	3.03623	0	1	1	2	1	3	2	1	0	3	3	1	1	-0.15	0	No because I do not speak it myself	0	1
Ger-19	enq	24	3	5.37066	3	0	1	3.36021	1	3	1	6	3	3	2	1	1	4	3	7	4	-0.3	1	Yes because it is part of my culture	10	10
Ger-193	duc	20	3	4.1591	4	0	1	3.23729	0	1	4	2	2	3	2	1	0	3	3	0			1	No because I do not speak it myself	1	0
Ger-197	ubu	24	3	4.53403	3	0	1	3.35851	1	1	1	2	1	3	1	1	0	3	3	9	4	-0.1	1	Yes because it is part of my culture	2	3
Ger-198	wsk	0	2	4.23496	3	0	2	2.16137	1	3	3	6	3	3	2	0	1	2	3	3	3	-0.45	0	Yes because it is a useful skill for my children	1	0
Ger-199	okv	9	1	4.54407	3	0	3	1.96848	1	3	1	3	1	3	2	1	1			4	4	-0.6	0	Yes because it is part of my culture	0	2
Ger-20	enq	24	3	5.37066	3	0	1	3.36021	1	1	1	1	3	3	2	1	1	2	2	3	3	-0.45	0	Yes because it is a useful skill for my children	10	10
Ger-200	kbt	11	2	3.35603	3	0	3	1.14613	1	3	4	6	3	3	2	1	1	3	2	2	4	-0.8	0	Yes because it is part of my culture	4	0
Ger-201	wiu	24	3	4.38725	3	0	1	3.13893	1	3	1	5	3	3	1	1	0	3	2	7	4	-0.3	1	Yes because it is part of my culture	0	1
Ger-202	abt	24	2	4.73598	3	0	2	1.94939	1	3	1	5	3	3	2	1	0	4	4	10	4	0	0	Yes because it is part of my culture	0	10
Ger-204	khz	23	3	4.2878	3	0	3	1.11394	1	3	1	4	1	3	2	1	0	3	3	9	4	-0.1	1	Yes because it is part of my culture	3	7
Ger-205	kpf	2	1	4.17609	3	0	2	3.1364	1	3	2	6	3	3	3	0	1	2	4	3	4	-0.7	0	Yes because it is part of my culture	1	8
Ger-207	khz	18	3	4.2878	3	0	3	1.11394	1	3	1	4	3	3	2	0	1	2	3	4	4	-0.6	0	No because it is not a useful skill for my child	2	8
Ger-208	ian	3	1	3.89927	5	1	2	1.04139	1	1	3	6	3	3	2	1	0	3	3	9	4	-0.1	0	No because I do not speak it myself	0	0
Ger-209	khz	13	3	4.2878	3	0	3	1.11394	1	3	1	6	3	3	2	1	0	3	3	6	4	-0.4	0	Yes because it is part of my culture	0	4
Ger-21	viv	18	2	3.9457	3	0	3	1.81291	1	1	4	6	3	3	1	0	1	3	3	5	4	-0.5	0	No because it belongs to an old culture	0	1
Ger-212	hul	15	2	3.51055	3	0	3	1.14613	0	3	1	6	3	3	2	1	1	3	3	4	4	-0.6	1	No because I do not speak it myself	0	0
Ger-213	whg	3	2	4.76343	4	0	1	3.19145	1	3	1	6	3	3	2	1	0	3	2	3	4	-0.7	1	Yes because it is part of my culture	0	0
Ger-214	kue	14	2	5.0607	1	0	1	3.0103	1	1	1	6	3	3	2	0	0	2	1	6	2	0.1	0	Yes because it is part of my culture	1	0
Ger-215	wiu	7	1	4.38725	3	0	1	3.13893	1	1	1	6	3	3	3	0	1	4	4	1	4	-0.9	0	Yes because it is a useful skill for my children	0	0
Ger-216	hui	8	1	5.06963	3	0	1	3.24551	1	1	1	2	3	3	1	1	1	2	1	7	3	-0.05	0	Yes because it is part of my culture	0	0
Ger-217	akh	14	3	4.66441	4	0	2	3.29667	1	3	1	5	3	3	2	1	0	2	4	5	4	-0.5	1	Yes because it is part of my culture	2	0
Ger-218	khz	19	3	4.2878	3	0	3	1.11394	1	1	4	5	3	3	3	1	1	2	3	7	4	-0.3	0	Yes because it is part of my culture	3	5
Ger-22	bef	0	2	4.65321	5	1	1	3.19285	1	1	1	4	3	3	2	0	0	3	3	5	3	-0.25	1	Yes because it is part of my culture	4	0
Ger-220	nak	0	1	4.3165	3	0	4	1.98677	1	3	1	4	3	3	2	0	1		3	4	4	-0.6	0	No because I do not speak it myself	0	0
Ger-221	mna	18	2	3.58714	3	0	2	2.17609	1	1	1	3	1	3	2	1	1	2	3	3	3	-0.45	0	Yes because it is part of my culture	3	0
Ger-222	khz	16	3	4.2878	3	0	3	1.11394	1	3	1	4	3	3	2	1	1	1	3	5	2	0	0	Yes because it is part of my culture	0	1
Ger-223	khz	22	3	4.2878	3	0	3	1.11394	1		4	6	3	3	2	1	1	3	3	3	4	-0.7	0	Yes because it is part of my culture	3	2
Ger-225	khz	10	3	4.2878	3	0	3	1.11394	1	3	1	6	3	3	1	1	0	2	2	6	4	-0.4	0	Yes because it is part of my culture	2	1
Ger-226	age	16	3	4.26951	3	0	1	3.31048	0	3	1	6	3	3	3	0	1	1	2	8	4	-0.2	0	No because it is not a useful skill for my child	1	0
Ger-228	kyc	24	3	4.39008	3	0	1	3.08778	1	3	1	3	2	3	2	1	0	2	2	10	3	0.25	1	No because I do not speak it myself	10	0
Ger-229	wiu	9	2	4.38725	3	0	1	3.13893	1	3	1	5	1	3	2	0	1	2	2	4	4	-0.6	1	No because I do not speak it myself	4	0
Ger-23	enq	16	1	5.37066	3	0	1	3.36021	1	3	1	4	1	3	2	0	0	4	2	4	3	-0.35	0	No because I do not speak it myself	0	2
Ger-230	khz	20	3	4.2878	3	0	3	1.11394	1	3	4		1	3	3	1	0	3	2	7	4	-0.3	0	Yes because it is part of my culture	2	2
Ger-232	wiu	18	2	4.38725	3	0	1	3.13893	1	1	1	4	3	3	2	1	0	2	2	5	4	-0.5	0	No because it is not a useful skill for my child	0	0
Ger-233	med	12	2	4.89354	3	0	1	3.19728	1	3	1	2	3	3	2	1	1			2	4	-0.8	0	Yes because it is part of my culture	6	0
Ger-239	mbq	24	1	3.41664	3	0	3	1.50515	1	3	1	5	3	3	2	0	1	3	3	3	3	-0.45	0	Yes because it is part of my culture	0	0
Ger-240	enq	23	3	5.37066	3	0	1	3.36021	1	1	2	3	1	3	1	1	1	1	4	7	2	0.2	0	Yes because it is part of my culture	10	3
Ger-241	hui	21	3	5.06963	3	0	1	3.24551	1	1	1	1	3	3	1	1	0	3	3	8	3	0.05	1	Yes because it is part of my culture	5	0
Ger-242	kjy	11	1	4	3	0	1	3.03623	0	3	3	4	3	3	2	1	0	3	3	6	3	-0.15	0	Yes because it is part of my culture	0	0
Ger-243	snc	14	2	4.25527	3	0	3	2.07188	1	3	1	6	3	3	3	1	1	1	2	3	4	-0.7	0		1	0
Ger-244	wiu	16	3	4.38725	3	0	1	3.13893	1	1	1	3	3	3	2	1	0	3	2	3	4	-0.7	0	Yes because everyone in my village/town does it	7	1
Ger-247	mgu	5	1	3.92942	3	0	3	1.39794	0	3	1	4	3	3	2	0	0	3	4	2	4	-0.8	1	Yes because it is part of my culture	0	2
Ger-248	tqo	8	3	4.5892	3	0	3	1.23045	1	3	1		3	3		0	0	1	2	7	4	-0.3	1	No because it belongs to an old culture	0	0
Ger-25	kjy	21	2	4	3	0	1	3.03623	0	3	1	6	3	3	2	0	1	1	3	7	4	-0.3	0	Yes because it is part of my culture	0	0
Ger-250	tqo	1	1	4.5892	3	0	3	1.23045	1	3	1	6	3	0	2	0	0	2	4	3	4	-0.7	0	Yes because it is part of my culture	0	0
Ger-251	bmk	2	3	3.44871	3	0	3	1.5563	1	3	1	6	3	3	3	1	1	2	3	4	3	-0.35	0	Yes because it is part of my culture	0	0
Ger-257	hui	16	3	5.06963	3	0	1	3.24551	1	3	1	6	3	3		1	1	2	2	3	3	-0.45	0	Yes because it is part of my culture	2	7
Ger-258	khz	8	2	4.2878	3	0	3	1.11394	1	3	1	6	3	3	2	0	1	1	1	6	3	-0.15	0	Yes because it is part of my culture	0	0
Ger-259	pkg	24	3	3.03743	4	0	4	1.04139	0	1	4	6	3	3	1	0	0	3	3	10	2	0.5	0	Yes because it is part of my culture	10	10
Ger-260	kbq	2	2	4.80072	3	0	1	3.2235	1	3	1	6	3	3	2	1	0	2	3	6	3	-0.15	1	Yes because it is part of my culture	0	6
Ger-262	hao	21	3	3.88979	4	0	4	1.65321	0	1	1	6	3	3	1	1	0	2	4	10	2	0.5	0	Yes because it is part of my culture	5	6
Ger-263	enq	24	3	5.37066	3	0	1	3.36021	1	1	1	2	3	3	2	1	0	3	2	6	2	0.1	1	Yes because it is part of my culture	10	10
Ger-265	oro	16	3	4.34141	3	0	3	1.43136	0	3	1	3	1	3		1	0	3	3	8	4	-0.2	0	Yes because it is part of my culture	1	0
Ger-266	tqo	3	1	4.5892	3	0	3	1.23045	1			4	3	3	2	1	0	3	2	5	3	-0.25	0	No because I do not speak it myself	0	0
Ger-267	wiu	21	3	4.38725	3	0	1	3.13893	1	1	1	2	1	3	1	1		3	2	9	3	0.15	1	Yes because it is part of my culture	5	0
Ger-268	hui	24	3	5.06963	3	0	1	3.24551	1	1	1	1	1	3	1	1	0	3	2	8	3	0.05	1	Yes because it is part of my culture	9	0
Ger-269	enq	23	3	5.37066	3	0	1	3.36021	1	1	1	6	3	3	2	1	1	2	2	7	4	-0.3	1	Yes because it is part of my culture	1	3
Ger-272	enq	24	3	5.37066	3	0	1	3.36021	1	1	1	3	1	3	2	1	0	4	4	10	3	0.25	1	Yes because it is part of my culture	5	4
Ger-273	mgu	9	0	3.92942	3	0	3	1.39794	0	3	4	6	3	3	3	0	0	3	3	4	4	-0.6	0	No because I do not speak it myself	0	6
Ger-274	mek	10	3	4.25168	3	0	3	1.86332	1	3	1	6	3	3	2	1	1	3	3	5	4	-0.5	0	Yes because it is part of my culture	1	6
Ger-275	snc	19	3	4.25527	3	0	3	2.07188	1	3	1	4	3	3	2	0	1	2	2	4	4	-0.6	0	Yes because it is part of my culture	7	8
Ger-276	snc	17	3	4.25527	3	0	3	2.07188	1	3	1	5	3	3	2	1	0	2	2	6	4	-0.4	0	No because it is not a useful skill for my child	10	10
Ger-281	abt	7	3	4.73598	3	0	2	1.94939	1	3	1	4	3	3	2	1	0	2	1	4	4	-0.6	0	Yes because it is part of my culture	10	2
Ger-282	med	16	2	4.89354	3	0	1	3.19728	1	3	1	4	3	3	2	1	0	4	4	1	3	-0.65	1	Yes because it is part of my culture	0	0
Ger-284	med	24	3	4.89354	3	0	1	3.19728	1	3	1	6	3	3	2	1	1	2	3	6	4	-0.4	0	Yes because it is a useful skill for my children	3	1
Ger-289	enq	22	3	5.37066	3	0	1	3.36021	1	1	4	6	3	3	2	1	1			0	2	-0.5	0	No because it is not a useful skill for my child	1	1
Ger-29	rro	15	3	4.06092	3	0	3	1.23045	1	1	1	5	3	3	1	0	1	2	2	3	4	-0.7	0	Yes because it is part of my culture	1	5
Ger-290	ksd	17	3	4.87786	1	0	4	2.07918	1	1	1	3	3	3	1	1	1	3	3	5	4	-0.5	0	Yes because it is a useful skill for my children	0	3
Ger-291	ksd	18	2	4.87786	1	0	4	2.07918	1	3	2	6	3	3	3	1	1	1	3	5	4	-0.5	0	Yes because it is a useful skill for my children	1	2
Ger-293	med	24	1	4.89354	3	0	1	3.19728	1	3	1	6	3	3	2	0	0	3	4	5	4	-0.5	1	Yes because it is part of my culture	10	4
Ger-294	med	23	3	4.89354	3	0	1	3.19728	1	3	1	2	1	3	1	1	0	4	4	10	3	0.25	1	Yes because it is part of my culture	10	5
Ger-295	med	24	3	4.89354	3	0	1	3.19728	1	1	4	6	3	3	2	1	0	3	2	9	3	0.15	0	Yes because it is part of my culture	10	2
Ger-296	wiu	24	3	4.38725	3	0	1	3.13893	1	1	1	1	1	3	1	1	0	3	3	0	0	0	0	No because it is not a useful skill for my child	6	4
Ger-299	enq	23	3	5.37066	3	0	1	3.36021	1	1	4	5	1	3	1	1	0	4	3	10	1	0.75	0	Yes because it is part of my culture	10	3
Ger-3	duc	14	2	4.1591	4	0	1	3.23729	0		1	2	1	3	3	1	1	1	3	1	4	-0.9	0	Yes because it is part of my culture	1	5
Ger-30	mpx	9	3	4.25544	3	0	3	1.94939	1	1	2	6	3	3	2	0	0	3	2	9	4	-0.1	0	No because it is not a useful skill for my child	0	0
Ger-300	kze	10	2	3.43535	3	0	1	2.53782	1	2	1	2	2	3	2	1	0	2	4	8	4	-0.2	0	Yes because it is a useful skill for my children	0	0
Ger-302	doa	1	1	4.14153	3	0	1	3.23779	0	3	4	6	3	3	2	1	0	3	3	0	2	-0.5	0	Yes because it is a useful skill for my children	0	0
Ger-307	hui	22	3	5.06963	3	0	1	3.24551	1	1	1	6	3	3	2	1	0	2	3	8	3	0.05	0	Yes because it is part of my culture	3	0
Ger-31	gah	8	3	4.40782	6	1	1	2.02531	1	3	1	6	3	3	2	0	0	3	3	4	4	-0.6	0	Yes because it is part of my culture	0	0
Ger-310	kpf	6	2	4.17609	3	0	2	3.1364	1	3	1	2	3	3	2	1	1	3	2	0	3	-0.75	0	No because it belongs to an old culture	0	0
Ger-311	enq	20	3	5.37066	3	0	1	3.36021	1	1	4	4	1	3	2	1	1	2	2	2	3	-0.55	0	Yes because it is part of my culture	0	0
Ger-315	kmg	0	0	4.19457	1	0	2	2.68574	1	3	1	6	3	3	3	0	1	1	2	2	3	-0.55	1	Yes because it is part of my culture	0	0
Ger-317	med	20	3	4.89354	3	0	1	3.19728	1	3	1	1	1	3	1	1	1	2	2	4	3	-0.35	1	Yes because it is part of my culture	3	3
Ger-318	med	21	1	4.89354	3	0	1	3.19728	1	1	1	4	3	3	2	0	1	2	2	0	4	-1	1	No because I do not speak it myself	0	0
Ger-32	hui	24	3	5.06963	3	0	1	3.24551	1	2	1		3	3	1	0	0	3	3	8	4	-0.2	0	Yes because it is part of my culture	0	2
Ger-320	mpx	0	3	4.25544	3	0	3	1.94939	1	3	1	6	3	3	3	0	0	1	1	5	4	-0.5	0	Yes because it is part of my culture	0	0
Ger-33	hui	20	1	5.06963	3	0	1	3.24551	1	3	1	4	3	3	2	1	1	2	3	2	3	-0.55	1	No because I do not speak it myself	0	2
Ger-35	hul	20	3	3.51055	3	0	3	1.14613	0	1	1	2	2	3	2	0	1	4	3	5	3	-0.25	0	Yes because it is part of my culture	4	9
Ger-36	buk	18	3	3.97272	3	0	2	2	1	1	4	5	3	3	2	0	0	2	2	10	4	0	1	Yes because it is part of my culture	4	5
Ger-37	age	14	1	4.26951	3	0	1	3.31048	0	3	1		3	3	3	1	1	2	3	4	4	-0.6	0	Yes because it is part of my culture	0	0
Ger-39	snc	14	1	4.25527	3	0	3	2.07188	1	1	4	2	1	3	2	0	0	4	1	5	1	0.25	1	Yes because it is part of my culture	0	0
Ger-45	for	22	3	4.32298	3	0	1	3.10823	1	3	1	6	3	3	3	1	0	2	2	8	4	-0.2	0	Yes because it is a useful skill for my children	4	0
Ger-46	enq	24	2	5.37066	3	0	1	3.36021	1	2		5	3	3	2	1	0	1	1	2	4	-0.8	0	Yes because it is part of my culture	2	0
Ger-49	hui	23	3	5.06963	3	0	1	3.24551	1	3	1	5	3	3	1	1	0	3	4	8	4	-0.2	0	Yes because it is part of my culture	1	0
Ger-5	tqo	22	3	4.5892	3	0	3	1.23045	1	3	1	4	3	3	2	1	1	3	3	3	4	-0.7	0	Yes because it is a useful skill for my children	1	0
Ger-51	enq	22	2	5.37066	3	0	1	3.36021	1	1	1	5		3	2	1	0	2	2	7	4	-0.3	1	No because I do not speak it myself	1	0
Ger-52	ian	4	1	3.89927	5	1	2	1.04139	1	1	1	4	3	3	2	0	1	3	3	5	3	-0.25	1	Yes because it is part of my culture	3	0
Ger-55	ksd	8	2	4.87786	1	0	4	2.07918	1	3	1	5	3	3	2	0	0	3	2	4	4	-0.6	0	No because I do not speak it myself	0	6
Ger-56	dob	1	3	4.02022	1	0	3	1.85126	1	1	4	4	3	3	2	0	0	4	4	9	3	0.15	0	Yes because it is part of my culture	1	1
Ger-59	ksd	4	2	4.87786	1	0	4	2.07918	1	3	1	6	2	3	2	0	0	2	2	5	3	-0.25	0	Yes because it is part of my culture	0	0
Ger-6	tqo	24	3	4.5892	3	0	3	1.23045	1	3	1	6	3	3	2	0	1	2	2	2	4	-0.8	0	Yes because it is part of my culture	4	3
Ger-62	dob	5	2	4.02022	1	0	3	1.85126	1	3	1	6	3	3	3	1	0	2	2	4	4	-0.6	1	Yes because it is part of my culture	0	0
Ger-63	oro	9	3	4.34141	3	0	3	1.43136	0	1	1	5	3	3	2	1	0	3	1	7	4	-0.3	0	No because it belongs to an old culture	2	1
Ger-64	med	21	1	4.89354	3	0	1	3.19728	1	2	1	3	1	3	2	1	1	2	3	2	4	-0.8	0	Yes because it is part of my culture	0	0
Ger-65	ubu	24	3	4.53403	3	0	1	3.35851	1	3	1	5	3	3	2	1	0	2	2	5	3	-0.25	1	Yes because it is a useful skill for my children	4	0
Ger-66	snc	16	3	4.25527	3	0	3	2.07188	1	3	1	2	3	3	2	0	1	2	2	1	3	-0.65	0	Yes because it is part of my culture	1	6
Ger-67	hul	19	1	3.51055	3	0	3	1.14613	0	3		5	3	3	2	1	0	4	4	1	4	-0.9	0	No because I do not speak it myself	1	0
Ger-68	hkk	12	0	3.943	3	0	3	2.65706	0	1	4	6	3	3	2	1	1	2	3	4	1	0.15	0	No because it is not a useful skill for my child	3	3
Ger-7	med	16	3	4.89354	3	0	1	3.19728	1	1	4	5	3	3	2	0	0	2	1	7	4	-0.3	1	Yes because it is a useful skill for my children	1	4
Ger-70	rro	16	3	4.06092	3	0	3	1.23045	1	3	3	4	1	3	2	1	0	2	2	4	4	-0.6	0	Yes because it is part of my culture	8	0
Ger-71	imo	21	2	4.62839	3	0	1	3.3032	1	1	1	5	1	3	2	0	0	3	3	8	2	0.3	1	Yes because it is part of my culture	10	0
Ger-72	imo	21	3	4.62839	3	0	1	3.3032	1	3	1	2	3	3	2	0	0	2	2	6	3	-0.15	0	Yes because it is part of my culture	0	3
Ger-74	hui	20	1	5.06963	3	0	1	3.24551	1	3	1	3	2	3	2	0	1	3	3	4	4	-0.6	0	Yes because it is part of my culture	0	0
Ger-78	snc	7	3	4.25527	3	0	3	2.07188	1	3	1	6	3	3	3		1	1	2	3	4	-0.7	0	Yes because it is part of my culture	4	0
Ger-79	age	6	3	4.26951	3	0	1	3.31048	0	1	1	6	3	3	3	1	1	2	2	2	4	-0.8	0	Yes because it is part of my culture	7	8
Ger-8	kze	21	3	3.43535	3	0	1	2.53782	1	3	1	5	3	3	2	1	0	2	1	7	4	-0.3	0	Yes because it is part of my culture	4	1
Ger-82	enq	15	3	5.37066	3	0	1	3.36021	1	3	1	4	3	3	2	1	0	3	4	7	4	-0.3	0	No because it belongs to an old culture	1	0
Ger-83	snc	7	3	4.25527	3	0	3	2.07188	1	3	1	4	3	3	3	1	0	1	2	5	4	-0.5	0	Yes because it is part of my culture	3	0
Ger-85	snc	0	2	4.25527	3	0	3	2.07188	1	3	1	4	3	3	1	0	0	2	1	6	2	0.1	0	Yes because everyone in my village/town does it	3	0
Ger-86	med	19	0	4.89354	3	0	1	3.19728	1	1	1	5		3	1	0	1	2	3	5			0	Yes because it is part of my culture	0	0
Ger-87	hui	18	1	5.06963	3	0	1	3.24551	1	3	1	6	3	3	2	0	1	3	4	2	2	-0.3	0	No because I do not speak it myself	0	0
Ger-88	hui	23	3	5.06963	3	0	1	3.24551	1	3	1	4	2	3	2	1	0	2	2	5	4	-0.5	0	Yes because it is part of my culture	0	0
Ger-89	hul	13	1	3.51055	3	0	3	1.14613	0	2	1	5	3	3	2	0	0	2	4	6	4	-0.4	0	Yes because it is part of my culture	0	0
Ger-90	hui	22	3	5.06963	3	0	1	3.24551	1	1	2	6	3	3	2	0	1	3	3	6	3	-0.15	0	Yes because it is part of my culture	0	0
Ger-91	for	10	3	4.32298	3	0	1	3.10823	1	3	1	1	2	3	2	1	1	3	2	4	3	-0.35	1	Yes because it is part of my culture	0	1
Ger-92	kbq	0	2	4.80072	3	0	1	3.2235	1	1	3	6	3	3	1	1	0	4	4	7	3	-0.05	1	Yes because it is part of my culture	0	0
Ger-96	gah	1	2	4.40782	6	1	1	2.02531	1	3	1	2	3	3	2	0	0	1	2	7	3	-0.05	0	Yes because it is part of my culture	8	0
GKA-001	for	4	1	4.32298	3	0	1	3.10823	1	1	1	6	3	3	2	0	0	3	2	6	3	-0.15	0	No because I do not speak it myself	3	3
GKA-002	gim	24	3	4.55474	3	0	1	3.07151	0	3	1	2	1	3	2	1	0	2	3	6	1	0.35	0	Yes because it is part of my culture	9	10
GKA-004	aso	12	2	4.61144	3	0	1	3.30707	1	3	1	2	2	3	2	0	0	2	2	5	4	-0.5	0	Yes because it is part of my culture	3	10
GKA-005	ygr	23	3	4.5151	3	0	1	3.18041	1	1	1	2	3	3	2	1		3	3	7	2	0.2	0		9	6
GKA-008	kbq	0	1	4.80072	3	0	1	3.2235	1	3	1	6	3	3	3	0	1	1	1	3	4	-0.7	0	No because I do not speak it myself	0	0
GKA-010	bef	13	2	4.65321	5	1	1	3.19285	1	1	1	6	3	2	2	0	1	2	3	4	2	-0.1	0	Yes because it is part of my culture	2	5
GKA-012	bef	2	3	4.65321	5	1	1	3.19285	1	3	1	6	3	2	2	0	0	2	3	7	4	-0.3	0	Yes because it is part of my culture	1	0
GKA-014	duc	24	3	4.1591	4	0	1	3.23729	0	1	3	2	3	3	1	1	0	3	2	9	3	0.15	0	Yes because it is a useful skill for my children	5	4
GKA-015	bef	9	2	4.65321	5	1	1	3.19285	1	1	1	2	3	3	2	0	1	2	3	6	2	0.1	0	Yes because it is part of my culture	6	7
GKA-016	kbq	5	2	4.80072	3	0	1	3.2235	1	3	1	4	1	3	2	0	1	2	3	6	0	0.6	0	No because I do not speak it myself	1	4
GKA-017	kbq	18	3	4.80072	3	0	1	3.2235	1	1	1		3	3	2	1	1	2	2	7	2	0.2	0	Yes because it is a useful skill for my children	8	3
GKA-018	wiu	12	3	4.38725	3	0	1	3.13893	1	3	4	6	1	3	2	0	1	1	2	4	4	-0.6	0	Yes because it is part of my culture	0	1
GKA-019	gah	0	0	4.40782	6	1	1	2.02531	1	3	1	6	3	3	2	1	0	1	2	2	4	-0.8	0	Yes because it is part of my culture	0	0
GKA-020	gah	7	3	4.40782	6	1	1	2.02531	1	1	1	5	3	3	2	1	1	3	3	6	4	-0.4	0	Yes because it is part of my culture	0	4
GKA-021	aso	13	3	4.61144	3	0	1	3.30707	1	1	1	4	2	3	2	1	1	3	2	5	3	-0.25	0	Yes because it is a useful skill for my children	1	1
GKA-022	smb	13	2	3.58562	3	0	1	3.15381	1	3	4		3	3	2	1	1	2	3	4	1	0.15	0	Yes because it is part of my culture	2	1
GKA-023	kbq	20	3	4.80072	3	0	1	3.2235	1	1	1	4	3	3	2	1	0	2	2	5	3	-0.25	1	Yes because it is part of my culture	8	2
GKA-025	zuh	8	2	3.96897	3	0	1	3.28398	1	1	1	6	3	3	2	0	0	3	2	8	4	-0.2	0	Yes because it is part of my culture	1	10
GKA-026	cjv	20	3	4.56617	3	0	1	3.22479	1	3	1	4	1	3	2	1	0	3	3	10	2	0.5	0	Yes because it is part of my culture	3	2
GKA-027	kbq	16	2	4.80072	3	0	1	3.2235	1	3	1	5	3	3	2	1	0	2	2	6	2	0.1	0	Yes because it is part of my culture	5	3
GKA-029	kbq	22	3	4.80072	3	0	1	3.2235	1	1	1	1	1	3	1	1	0	2	2	9	1	0.65	1	Yes because it is part of my culture	10	0
GKA-030	gim	24	3	4.55474	3	0	1	3.07151	0	1	1	2	1	3	1	1	0	3	2	9	3	0.15	1	Yes because it is part of my culture	7	2
GKA-031	gah	5	2	4.40782	6	1	1	2.02531	1	1	1	3	3	3	2	1	0	3	2	9	3	0.15	1	Yes because it is part of my culture	8	1
GKA-032	tbg	5	1	3.75107	3	0	1	1.32222	1	3	1	6	3	3	3	0	1	2	3	6	4	-0.4	0	Yes because it is part of my culture	0	5
GKA-033	gah	2	1	4.40782	6	1	1	2.02531	1	1		4	1	3	2	0	1	2	2	5	2	0	0	No because I do not speak it myself	4	1
GKA-034	wsk	24	3	4.23496	3	0	2	2.16137	1	1	1		3	3	3	0	1	2	2	4	4	-0.6	0	Yes because it is part of my culture	0	5
GKA-035	gah	7	1	4.40782	6	1	1	2.02531	1	1	1	2	1	3	2	1	0	3	1	7	1	0.45	0	No because I do not speak it myself	7	1
GKA-036	kbq	0	1	4.80072	3	0	1	3.2235	1	3	1	2	1	3	2	1	1	2	3	4	1	0.15	0	No because I do not speak it myself	0	0
GKA-037	kue	1	2	5.0607	1	0	1	3.0103	1	3	4		3	3	2	1	1	2	4	3	4	-0.7	0	Yes because it is part of my culture	1	1
GKA-038	gah	0	1	4.40782	6	1	1	2.02531	1	3	1	6	3	3	2	0	1	1	2	4	4	-0.6	0	No because I do not speak it myself	0	2
GKA-039	kbq	1	1	4.80072	3	0	1	3.2235	1	1	1	5	1	3	2	1	1	2	2	5	0	0.5	0	No because I do not speak it myself	0	1
GKA-040	bef	8	1	4.65321	5	1	1	3.19285	1	3	1	5	3	3	2	1	1	2	2	4	3	-0.35	0	Yes because it is part of my culture	0	3
GKA-041	snp	16	3	4.4624	3	0	1	3.37107	1	1	1	6	3	3	2	1	1	2	2	6	3	-0.15	0	Yes because it is part of my culture	2	1
GKA-042	wiu	11	2	4.38725	3	0	1	3.13893	1	3	1	2	1	3	2	1	0	3	3	3	2	-0.2	0	Yes because it is part of my culture	3	2
GKA-043	enq	0	1	5.37066	3	0	1	3.36021	1	3	1	6	3	3	2	0		2	2	6	3	-0.15	0	No because I do not speak it myself	4	3
GKA-044	bef	9	2	4.65321	5	1	1	3.19285	1	1	1		3	3	2	1	0	2	2	7	3	-0.05	0	Yes because everyone in my village/town does it	3	4
GKA-045	gah	4	1	4.40782	6	1	1	2.02531	1	3	1	6	3	3	2	0	0	2	3	7	4	-0.3	0	No because I do not speak it myself	1	1
GKA-046	kmg	0	1	4.19457	1	0	2	2.68574	1	1	1	6	3	3	2	0	0	2	2	5	4	-0.5	0	Yes because it is part of my culture	0	0
GKA-047	nou	0	1	4.23423	3	0	3	1.43136	1	1	1	6	3	3	2	0	1	2	2	2	4	-0.8	0	No because I do not speak it myself	1	0
GKA-048	gah	0	0	4.40782	6	1	1	2.02531	1	3	1	6	3	2	2	1	0	1	3	5	4	-0.5	0	No because it belongs to an old culture	0	1
GKA-051	gah	4	2	4.40782	6	1	1	2.02531	1	1	1	6	1	3	2	1	0	2	2	7	4	-0.3	0	No because it belongs to an old culture	0	3
GKA-052	kue	10	1	5.0607	1	0	1	3.0103	1		1	4	3	3	2	1	0	2	2	4	3	-0.35	0	Yes because it is part of my culture	4	4
GKA-053	gah	0	2	4.40782	6	1	1	2.02531	1	1	1	6	3	3	2	0	0	1	2	6	3	-0.15	0	No because I do not speak it myself	2	0
GME-001	ksl	7	2	3.63022	4	0	2	3.01494	0	1	1	4	1	3	2	0	0	3	2	7	3	-0.05	1	Yes because it is part of my culture	3	4
GME-003	kpf	24	3	4.17609	3	0	2	3.1364	1	1	1	4	3	3	1	1	0	3	2	8	2	0.3	0	Yes because it is part of my culture	9	10
GME-004	mmo	24	3	3.06963	3	0	2	3.02449	1	1	1	2	3	1	2	0	1	2	2	4	2	-0.1	0	Yes because it is part of my culture	2	9
GME-005	zeg	2	1	3.47871	4	0	2	3.03941	0	1	1	4	3	3	2	0	0	3	2	6	3	-0.15	0	No because I do not speak it myself	1	1
GME-006	kgf	24	3	3.87506	3	0	2	2.27416	1	1	4	4	2	3	1	1	0	3	2	6	2	0.1	1	Yes because it is part of my culture	7	7
GME-007	kqb	17	3	3.67169	3	0	2	2.70842	1	1	2	4	2	3	1	1	0	3	3	7	2	0.2	1	Yes because everyone in my village/town does it	9	6
GME-008	gfk	14	2	3.86532	3	0	4	2.27184	1	2	1	5	1	3	1	1	0	2	2	10	4	0	0	Yes because it is part of my culture	3	3
GME-009	naf	12	3	4.26647	3	0	2	2.86864	1	2	1	2	1	3	2	1	0	3	3	6	3	-0.15	0	Yes because it is part of my culture	1	1
GME-010	naf	10	3	4.26647	3	0	2	2.86864	1	1	1	4	3	3	2	1	1	2	3	4	2	-0.1	0	Yes because everyone in my village/town does it	1	3
GME-012	mna	8	3	3.58714	3	0	2	2.17609	1	3		2	1	3	2	1	0	2	2	7	3	-0.05	1	Yes because it is part of my culture	1	2
GME-013	gah	0	1	4.40782	6	1	1	2.02531	1	2	1	4	3	3	2	0	0	3	3	7	2	0.2	0	Yes because it is part of my culture	0	2
GME-014	hmt	2	2	4.67343	3	0	3	2.98856	0	1	1	4	1	3	2	1		3	1	7	2	0.2	0	No because I do not speak it myself	1	0
GME-015	zia	24	3	3.65321	3	0	2	2.43457	1	1	2	1	1	3	1	1	1	2	3	8	1	0.55	0	Yes because it is part of my culture	5	5
GME-016	ded	6	0	3.81291	3	0	2	2.41996	1	3	1	4	3	1	2	0	1	3	3	3	4	-0.7	0	No because I do not speak it myself	2	1
GME-018	hmt	24	3	4.67343	3	0	3	2.98856	0	1	1	3	3	3	1	1	0	2	3	9	3	0.15	0	Yes because it is part of my culture	3	0
GME-019	adz	19	3	4.47712	3	0	2	2.57171	1	1	1	1	1	3	1	1	0	4	3	6	3	-0.15	0	Yes because it is part of my culture	4	7
GME-020	bzh	23	1	4.02119	3	0	2	3.15957	1	1	1	2	1	3	1	1	0	3	3	4	2	-0.1	1	Yes because it is part of my culture	4	9
GME-021	adz	21	3	4.47712	3	0	2	2.57171	1	1	1	5	1	3	1	1	0	3	2	8	1	0.55	1	Yes because it is part of my culture	10	6
GME-022	mpl	11	1	3.09726	4	0	2	1.57978	0	1	1	5	3	3	2	0	1	3	3	5	1	0.25	1	No because I do not speak it myself	0	4
GME-024	byr	24	3	3.92229	3	0	1	3.13226	1	1	3	2	1	3	2	1	0	2	2	5	2	0	0	Yes because it is part of my culture	9	3
GME-025	hmt	23	3	4.67343	3	0	3	2.98856	0	1	4	4	1	3	1	1	1	3	3	2	2	-0.3	0	Yes because it is part of my culture	2	4
GME-026	bzh	15	3	4.02119	3	0	2	3.15957	1	1	1	1	1	3	1	1	1	4	3	3	1	0.05	0	Yes because it is part of my culture	1	5
GME-027	mmo	10	1	3.06963	3	0	2	3.02449	1			6		3	2	0	1	2	1	4	4	-0.6	0	Yes because it is part of my culture	0	5
GME-028	ymp	2	1	3.19866	4	0	2	3.25551	0	3	1	3	1	1	2	1	1	2	2	3	2	-0.2	0	Yes because it is part of my culture	1	2
GME-029	tmy	3	2	3.22525	3	0	2	1.17609	1	3	1	6	3	3	2	0	1	2	4	4	4	-0.6	0	Yes because it is part of my culture	1	3
GME-030	big	0	2	3.23866	3	0	2	3.19424	1	3	1	5	1	3	2	0	1	2	3	4	3	-0.35	1	Yes because it is part of my culture	0	2
GME-031	naf	1	2	4.26647	3	0	2	2.86864	1	3	1	6	3	3	2	0	0	3	3	8	3	0.05	0	No because I do not speak it myself	0	0
GME-033	kpf	18	3	4.17609	3	0	2	3.1364	1	3	1	4	3	3	2	0	0	3	2	5	2	0	0	Yes because it is part of my culture	6	8
GME-034	mhl	16	3	3.35132	5	1	2	1.41497	1		4	3	1	3	1	1	0	4	2	6	1	0.35	1	No because I do not speak it myself	7	7
GME-035	prm	6	1	2.96542	4	0	3	1.32222	0	3	1	5	3	3	2	0	0	2	1	7	3	-0.05	0	No because I do not speak it myself	0	0
GME-036	kbx	12	2	3.90303	4	0	2	1.07918	1	3	1	5	3	3	2	1	0	4	2	1	3	-0.65	0	No because I do not speak it myself	4	1
GME-037	kup	6	1	3.91381	3	0	3	3.26647	1	2	1	3	2	3	2	0	0	2	2	3	4	-0.7	1	No because I do not speak it myself	3	0
GME-038	bef	0	2	4.65321	5	1	1	3.19285	1	1	1	1	3	3	2	0	1	2	2	5	2	0	0	Yes because it is part of my culture	5	2
GME-039	tbc	11	2	4.37967	3	0	2	2.48714	1	1	1	2	1	3	2	1	0	3	2	4	2	-0.1	0	Yes because it is part of my culture	0	0
GME-040	ksd	15	3	4.87786	1	0	4	2.07918	1	1	1	5	3	3	2	1	1	3	2	5	3	-0.25	0	Yes because it is a useful skill for my children	1	1
GME-041	ded	24	3	3.81291	3	0	2	2.41996	1	1	4	4	1	3	1	1	0	3	2	7	3	-0.05	1	Yes because it is part of my culture	6	7
GME-042	hmt	24	3	4.67343	3	0	3	2.98856	0	1	1	6	3	3	1	1	0	3	4	6	2	0.1	1	Yes because it is part of my culture	10	5
GME-043	hmt	1	1	4.67343	3	0	3	2.98856	0	2	1	4	3	3	2	1	0	2	2	6	4	-0.4	0	No because I do not speak it myself	0	0
GME-044	zeg	18	1	3.47871	4	0	2	3.03941	0	1	1	2	3	3	2	1	0	4	3	8	2	0.3	0	No because I do not speak it myself	3	3
GME-045	zeg	14	1	3.47871	4	0	2	3.03941	0	1	1	2	1	3	2	1	0	3	2	6	1	0.35	0	No because I do not speak it myself	5	2
GME-046	tbx	14	2	3.58973	4	0	2	2.96426	0	1	1	4	2	3	2	0	0	3	2	5	3	-0.25	0	Yes because it is part of my culture	3	5
GME-048	bwm	0	1	3.4558	4	0	2	1.36173	0	1	4	2	3	3	2	0	1	2	3	4	4	-0.6	0	Yes because it is part of my culture	0	0
GME-050	ptp	0	2	3.20337	6	1	2	3.02078	1	1	1	5	3	3	2	0	0	2		10	2	0.5	0	No because I do not speak it myself	0	7
GME-051	ymp	20	3	3.19866	4	0	2	3.25551	0	2	1	2	1	3	2	1	0	3	2	5	2	0	0	Yes because it is part of my culture	5	0
GME-053	lbq	7	1	3.81455	3	0	2	1.99564	0	1	1	2	1	3	2	0	1	4	2	7	2	0.2	0	No because I do not speak it myself	0	0
GME-054	kcl	7	1	3.23596	5	1	2	2.41162	1	2	1	5	3	3	2	0	0	3	2	8	3	0.05	0	Yes because it is part of my culture	0	0
GME-055	ksd	6	1	4.87786	1	0	4	2.07918	1	3	1	6	3	3	3	0	1	1	3	2	4	-0.8	0	Yes because it is part of my culture	0	0
GME-056	kcl	1	1	3.23596	5	1	2	2.41162	1		1	6	3	3	2	0	1	2	2	3	4	-0.7	0	No because I do not speak it myself	0	0
GME-057	snp	0	1	4.4624	3	0	1	3.37107	1	1	1	1	3	3	2	0	1	2	2	2	4	-0.8	0	No because I do not speak it myself	0	0
GME-059	big	24	3	3.23866	3	0	2	3.19424	1	1	1	3	1	3	1	1	0	3	3	8	3	0.05	1	Yes because it is part of my culture	9	7
GME-060	hmt	0	0	4.67343	3	0	3	2.98856	0	2	1	4	1	3	2	0	0	3	3	6	3	-0.15	0	No because I do not speak it myself	4	1
GME-061	big	1	1	3.23866	3	0	2	3.19424	1	1	4	2	1	3	2	1	0	4	2	4	1	0.15	0	No because I do not speak it myself	3	0
GME-063	ymp	3	2	3.19866	4	0	2	3.25551	0	1	1	2	3	3	2	0	1	4	2	2	2	-0.3	0	Yes because everyone in my village/town does it	1	1
GME-065	big	0	2	3.23866	3	0	2	3.19424	1	3	1	2	2	1	2	1	1	2	4	4	3	-0.35	0	No because I do not speak it myself	0	2
GME-066	ghs	0	3	4.06092	3	0	2	2.95665	1	3	1	2	3	3	2	1	0	3	3	5	2	0	0	Yes because it is part of my culture	4	0
GME-069	bwm	9	1	3.4558	4	0	2	1.36173	0	3	1	4	1	3	2	0	1	1	3	4	4	-0.6	0	Yes because it is part of my culture	3	2
GME-070	ptp	1	1	3.20337	6	1	2	3.02078	1	3	1	5	3	3	3	1	0	2	3	5	4	-0.5	1	No because I do not speak it myself	0	0
GME-071	ptp	5	1	3.20337	6	1	2	3.02078	1	3	1	4	3	3	2	0	0	3	2	9	3	0.15	0	Yes because it is part of my culture	3	10
GME-072	wer	24	3	3.67961	3	0	2	3.2737	1	1	1	1	1	3	1	1	0	3	3	10	3	0.25	0	Yes because it is part of my culture	10	4
GME-073	wer	16	3	3.67961	3	0	2	3.2737	1	1	1	4	1	3	1	1	1	3	3	3	1	0.05	1	Yes because it is part of my culture	7	5
GME-074	ghs	23	3	4.06092	3	0	2	2.95665	1	1	3	2	1	3	1	0	0	3	2	7	2	0.2	0	Yes because it is part of my culture	6	6
GME-075	hmt	24	3	4.67343	3	0	3	2.98856	0	1	1	4	1	3	2	1	0	2	3	8	3	0.05	0	Yes because it is part of my culture	9	3
GME-076	mmo	6	2	3.06963	3	0	2	3.02449	1	1	1	5	3	3	2	0	1	3	4	4	3	-0.35	1	No because I do not speak it myself	0	1
GME-077	hmt	6	1	4.67343	3	0	3	2.98856	0	2	1	1	1	2	2	0	0	4	2	2	3	-0.55	0	No because I do not speak it myself	0	2
GME-078	ptp	11	1	3.20337	6	1	2	3.02078	1	1	4	3	1	3	2	1	1	4	2	2	1	-0.05	0	Yes because it is part of my culture	1	6
GME-079	ghs	21	3	4.06092	3	0	2	2.95665	1	1	3		1	3	1	1	0	2	3	8	2	0.3	1	Yes because it is part of my culture	10	10
GME-080	ghs	24	3	4.06092	3	0	2	2.95665	1	1	3	4	3	3	1	1	0	3	4	6	3	-0.15	0	Yes because it is part of my culture	10	8
GME-081	ghs	23	3	4.06092	3	0	2	2.95665	1	1	3		1	3	1	1	1	2	3	8	2	0.3	1	Yes because it is part of my culture	10	6
GME-082	ghs	23	3	4.06092	3	0	2	2.95665	1	1	3	2	3	3	1	1	0	4	2	5	1	0.25		Yes because it is part of my culture	8	3
GME-083	ghs	20	3	4.06092	3	0	2	2.95665	1	1	3	4	3	3	1	1	0	2	3	6	1	0.35	1	Yes because it is part of my culture	5	5
GME-085	bzh	20	2	4.02119	3	0	2	3.15957	1	1	1	1	2	3	2	0	0	4	2	4	1	0.15	1	Yes because it is part of my culture	7	2
GME-086	jae	14	1	3.54108	5	1	2	1.51851	1	1	1	5	2	3	2	0	0	3	3	5	3	-0.25	0	No because I do not speak it myself	0	5
GME-087	kbm	18	3	3.21576	3	0	2	2.90526	1	1	4	2	1	3	2	1	1	3	3	2	1	-0.05	1	Yes because it is part of my culture	0	1
GME-088	mmo	5	1	3.06963	3	0	2	3.02449	1	1	1		1	3	2	1	1	3	3	2	3	-0.55	1	No because I do not speak it myself	0	0
GME-089	adz	2	1	4.47712	3	0	2	2.57171	1	2	1	2	3	3	2	1	0	2	2	5	3	-0.25	0	No because I do not speak it myself	0	4
GME-090	ymp	23	1	3.19866	4	0	2	3.25551	0	1	4	4	1	3	2	0	0			5	2	0	0	No because I do not speak it myself	9	0
GME-091	bzh	23	3	4.02119	3	0	2	3.15957	1	1	1	4	2	3	2	1	0	2	2	5	2	0	1	Yes because it is part of my culture	9	3
GME-092	mmo	7	1	3.06963	3	0	2	3.02449	1	1	1	2	1	3	2	1	0	3	2	7	2	0.2	0	No because I do not speak it myself	1	10
GME-093	wer	24	3	3.67961	3	0	2	3.2737	1	3	1	4	1	3	2	0	0	2	2	8	3	0.05	0	Yes because it is part of my culture	10	10
GME-094	zia	24	3	3.65321	3	0	2	2.43457	1	1	2	2	1	3	2	1		2	4	10	2	0.5	1	Yes because it is part of my culture	10	3
GME-095	hmt	24	3	4.67343	3	0	3	2.98856	0	1	3	1	1	3	1	1	0	4	3	8	2	0.3	1	Yes because it is part of my culture	10	7
GME-096	adz	14	3	4.47712	3	0	2	2.57171	1	1	1		1	3	2	0	1	3	2	4	3	-0.35	0	Yes because it is part of my culture	1	7
GME-097	ghs	24	3	4.06092	3	0	2	2.95665	1	3		4	1	3	2	1	1	3	4	6	3	-0.15	0	Yes because it is part of my culture	10	4
GME-098	ghs	22	1	4.06092	3	0	2	2.95665	1	3	1	1	3	3	2	0	1	2	3	6	3	-0.15	0	No because I do not speak it myself	1	2
GME-099	ykr	23	3	3.02119	4	0	2	1.80618	0		4	4	1	3	1	1	0	3	4	10	3	0.25	0	Yes because it is part of my culture	8	10
GME-100	goc	8	0	3.65639	4	0	2	2.85431	0	1	1	2	2	3	2	0	1	3	2	4	3	-0.35	0	Yes because it is part of my culture	1	4
GME-101	hmt	22	3	4.67343	3	0	3	2.98856	0	1	4	4	3	3	1	1	0	3	2	7	1	0.45	0	Yes because it is part of my culture	6	10
GME-102	bzh	20	3	4.02119	3	0	2	3.15957	1	1	1	2	1	3	1	1	0	2	3	7			0	Yes because it is part of my culture	6	9
GME-103	hmt	1	1	4.67343	3	0	3	2.98856	0	3	1	2	1	3	2	0	1	4	4	5	3	-0.25	0	No because I do not speak it myself	1	2
GME-104	snp	6	1	4.4624	3	0	1	3.37107	1	1	1	4	3	3	2	0	1	2	4	6	3	-0.15	0	Yes because it is part of my culture	4	4
GME-105	wer	17	3	3.67961	3	0	2	3.2737	1	1	2	2	2	3	1	1	0	3	2	9	4	-0.1	1	Yes because it is part of my culture	5	8
GME-106	kbq	20	3	4.80072	3	0	1	3.2235	1	1	1	6	3	3	2	1	0	3	3	8	4	-0.2	0	Yes because it is a useful skill for my children	7	4
GME-107	hmt	18	3	4.67343	3	0	3	2.98856	0	1	1	1	2	3	1	1	0	4	3	2			1	No because I do not speak it myself	0	1
GME-109	kqb	5	1	3.67169	3	0	2	2.70842	1	3	1	4	3	3	2	0	1	2	2	5	4	-0.5	0	No because I do not speak it myself	0	2
GME-110	hmt	6	3	4.67343	3	0	3	2.98856	0	1	1	4	3	3	2	0	0	3	2	8	3	0.05	0	Yes because it is part of my culture	0	0
GME-113	big	0	1	3.23866	3	0	2	3.19424	1	1	1	6	3	3	2	0	1	3		4	3	-0.35	0	No because I do not speak it myself	0	0
GME-114	dju	0	3	3.18777	4	0	2	1.53148	0	2	1	2	3	3	2	1	0	4	4	8	4	-0.2	0	No because I do not speak it myself	0	0
GME-115	hmt	8	1	4.67343	3	0	3	2.98856	0	3	1	4	3	3	2	1	1	3	2	2	4	-0.8	0	Yes because it is a useful skill for my children	2	4
GME-116	dju	11	1	3.18777	4	0	2	1.53148	0	3	1	6	3	3	3	1	1	2	2	3	3	-0.45	0	No because I do not speak it myself	1	6
GME-117	bwm	0	1	3.4558	4	0	2	1.36173	0	1	1	6	3	3	2	0	0	2	2	5	4	-0.5	0	No because it belongs to an old culture	0	6
GME-120	ghs	11	2	4.06092	3	0	2	2.95665	1	2	3	6	3	3	2	1	1	2	2	5	3	-0.25	0	Yes because it is a useful skill for my children	2	2
GME-121	ded	2	2	3.81291	3	0	2	2.41996	1	3	1	4	3	3	2	0	1	1	4	4	3	-0.35	0	Yes because it is part of my culture	0	0
GME-122	wer	14	1	3.67961	3	0	2	3.2737	1	1	1	5	3	3	2	0	0	4	3	5	2	0	0	No because it belongs to an old culture	10	10
GME-123	bzh	2	1	4.02119	3	0	2	3.15957	1	2	1	1	1	3	2	0	0	2	2	3	2	-0.2	0	Yes because it is part of my culture	0	0
GME-124	big	0	1	3.23866	3	0	2	3.19424	1	1	4	2	3	3	2	1	0	3	2	8	2	0.3	0	No because I do not speak it myself	0	0
GME-125	hmt	7	1	4.67343	3	0	3	2.98856	0	1	1	1	1	3	2	1	0	4	4	6	1	0.35	0	Yes because it is part of my culture	0	2
GME-127	bzh	12	3	4.02119	3	0	2	3.15957	1		1	4	2	3	1	1	0	4	3	7	3	-0.05	0	Yes because it is part of my culture	9	9
GME-128	wra	24	3	3.43152	4	0	2	1.54407	1	1	1	2	2	3	1	1	0	3	2	10	2	0.5	0	Yes because everyone in my village/town does it	9	9
GME-129	ymp	12	3	3.19866	4	0	2	3.25551	0	1	1	4	3	3	1	1	0	2	2	6	4	-0.4	0	Yes because it is part of my culture	1	7
GME-130	ksl	12	2	3.63022	4	0	2	3.01494	0	1	1	1	2	3	2	1	0	3	3	9	3	0.15	0	Yes because it is part of my culture	6	1
GME-132	kcl	16	1	3.23596	5	1	2	2.41162	1	3	1	4	3	3	2	1	1	3	2	4	3	-0.35	0	Yes because it is part of my culture	0	0
GME-133	ghs	24	3	4.06092	3	0	2	2.95665	1	3	2	2	2	3	2	1	1	3	2	3	2	-0.2	0	No because it is not a useful skill for my child	10	4
GME-134	kgf	24	3	3.87506	3	0	2	2.27416	1	1		2	3	3	1	1	0	3	4	9	2	0.4	1	Yes because it is part of my culture	9	2
GME-135	buk	10	1	3.97272	3	0	2	2	1	1	2	6	3	3	1	1	1	2	4	7	3	-0.05	0	No because I do not speak it myself	1	7
GME-136	ghs	24	3	4.06092	3	0	2	2.95665	1	1	4	2	1	3	1	1	0	2	4	8	3	0.05	0	Yes because it is part of my culture	10	10
GME-137	ghs	0	1	4.06092	3	0	2	2.95665	1	3	1	6	3	3	2	0	0	3	3	5	3	-0.25	0	Yes because it is part of my culture	6	1
GME-138	hmt	24	3	4.67343	3	0	3	2.98856	0	1	3	2	3	3	1	1	0	3	3	5	1	0.25		Yes because everyone in my village/town does it	10	8
GME-139	hmt	19	3	4.67343	3	0	3	2.98856	0	1	1	2	3	3	1	1	0	2	3	4	1	0.15	1	Yes because it is part of my culture	6	4
GME-140	hmt	18	3	4.67343	3	0	3	2.98856	0	1	1	2	1	3	1	1	0	4	3	4	2	-0.1	0	No because it is not a useful skill for my child	6	4
GME-142	ksl	6	1	3.63022	4	0	2	3.01494	0	1	1	4	3	3	2	1		4	3	7	2	0.2	0	Yes because it is part of my culture	3	0
GME-143	lbq	21	3	3.81455	3	0	2	1.99564	0	1	1	5	2	3	1	0	1	2	2	4	1	0.15	0	Yes because it is part of my culture	3	7
GME-144	ghs	15	3	4.06092	3	0	2	2.95665	1	1	3	3	2	3	1	0	0	4	3	6	1	0.35	1	Yes because it is a useful skill for my children	9	2
GME-145	hmt	22	3	4.67343	3	0	3	2.98856	0	1	1	5	3	3	1	1	0	3	2	9	4	-0.1	1	Yes because it is part of my culture	10	9
GME-146	hmt	24	3	4.67343	3	0	3	2.98856	0	1	3	1	1	3	1	1	0	3	3	7	3	-0.05	0	No because I do not speak it myself	3	10
GME-147	hmt	24	3	4.67343	3	0	3	2.98856	0	1	1	2	1	3	2	1	0	3	3	8	3	0.05	1	Yes because it is part of my culture	4	10
GME-148	big	0	1	3.23866	3	0	2	3.19424	1	1	1	2	3	3	2	1	0	2	3	6	2	0.1		No because I do not speak it myself	0	2
GME-149	agm	8	1	3.256	3	0	2	3.20194	1	3	1	6	3	3	2	1	1	4	4	9	1	0.65	0	Yes because it is part of my culture	0	3
GME-150	tbx	0	1	3.58973	4	0	2	2.96426	0	3	1	4	3	3	2	0	0	3	3	7	4	-0.3	0	No because I do not speak it myself	0	0
GME-152	ggw	1	0	4.30632	3	0	3	1.20412	0	3	1	5	3	1	2	0	1	2	2	2	4	-0.8	0	No because I do not speak it myself	0	0
GME-153	big	0	1	3.23866	3	0	2	3.19424	1	1	1	3	3	3	2	1	1	3	3	5	2	0	0	No because I do not speak it myself	0	10
GME-154	spl	23	3	3.96874	3	0	2	2.59439	1	1	3	3	3	3	2	1	0	3	3	9	0	0.9	0	No because I do not speak it myself	5	10
GME-155	imo	19	3	4.62839	3	0	1	3.3032	1	1	4	2	1	3	1	1	0	4	2	8	3	0.05	1	No because it belongs to an old culture	6	2
GME-157	kbq	12	3	4.80072	3	0	1	3.2235	1	3	1	6	3	3	2	1	0	4	3	9	4	-0.1	0	Yes because everyone in my village/town does it	3	10
GME-158	mva	10	3	3.87329	3	0	2	2.35603	1	1	1	6	3	3	1	0	0	2	4	7	2	0.2	0		1	0
GME-159	enq	11	3	5.37066	3	0	1	3.36021	1	1	1	3	2	3	2	0	0	3	2	6	1	0.35	0	Yes because it is part of my culture	2	0
GME-160	mcr	6	1	4.36184	5	1	2	3.19451	0	2	1	3	3	3	2	1	0	3	3	6	3	-0.15	0	Yes because it is part of my culture	0	1
GME-161	ghs	22	3	4.06092	3	0	2	2.95665	1	2	2	5	3	3	2	1	0	3	2	7	2	0.2	0	No because it belongs to an old culture	9	0
GME-167	lbq	20	3	3.81455	3	0	2	1.99564	0	1	1	4	2	3	2	0	0	4	2	8	3	0.05	0	Yes because it is part of my culture	5	3
GME-168	naf	23	3	4.26647	3	0	2	2.86864	1	1	3	4	1	3	2	1	0	3	3	7	1	0.45	0	Yes because it is part of my culture	9	0
GME-169	hmt	6	1	4.67343	3	0	3	2.98856	0	3	1	1	1	3	1	1	0	2	2	5	3	-0.25	0	Yes because it is part of my culture	0	0
GME-170	hmt	21	3	4.67343	3	0	3	2.98856	0	1	1	2	3	3	1	1	0	3	2	5	3	-0.25	0	No because it belongs to an old culture	6	1
GME-171	nis	24	3	3.23045	4	0	2	3.03423	0	1	4	2	1	3	1	1	0	3	3	6	3	-0.15	1	Yes because it is part of my culture	6	10
GME-172	hmt	23	3	4.67343	3	0	3	2.98856	0	3		2	3	3	1	1	0	3	3	7	2	0.2	1	Yes because it is part of my culture	8	10
GME-173	mna	24	3	3.58714	3	0	2	2.17609	1	1	2	2	3	3	1	1	0	2	2	7	0	0.7	1	Yes because it is part of my culture	8	10
GME-174	hmt	23	3	4.67343	3	0	3	2.98856	0	1	4	1	1	3	1	1	0	3	2	7	3	-0.05	0	Yes because it is part of my culture	8	7
GME-175	hmt	23	1	4.67343	3	0	3	2.98856	0	3	1	1	1	3	2	1	0	4	3	8	2	0.3	1	No because I do not speak it myself	7	6
GME-177	ksl	21	1	3.63022	4	0	2	3.01494	0	2	1	4	3	3	2	1	0	3	3	2			0	Yes because it is part of my culture	10	10
GME-178	ygw	23	3	3.9544	3	0	1	3.20656	0	2	4	2	1	3	1	1	0	4	3	8	3	0.05	0	Yes because it is a useful skill for my children	10	5
GME-179	zeg	12	2	3.47871	4	0	2	3.03941	0	1	1	4	3	3	2	0	0	3	3	5	4	-0.5	0	Yes because it is part of my culture	10	10
GME-180	hmt	23	3	4.67343	3	0	3	2.98856	0	1	4	1	1	3	1	1	0	3	3	7	2	0.2	0	Yes because it is part of my culture	5	9
GME-181	ghs	21	3	4.06092	3	0	2	2.95665	1	3	1	5	3	3	1	0	1	2	4	7	3	-0.05	0	Yes because it is a useful skill for my children	3	3
GME-182	hmt	6	1	4.67343	3	0	3	2.98856	0	3	1	4	3	3	2	0	1	2	3	4	3	-0.35	1	Yes because it is part of my culture	0	0
GME-183	rao	9	2	3.86064	3	0	2	1.72428	0	1	1	4	3	3	2	1		3	3	8	3	0.05	0	Yes because it is part of my culture	2	1
GME-184	hmt	2	1	4.67343	3	0	3	2.98856	0		1	3	3	3	2	0	1	3	3	3	3	-0.45	0	No because I do not speak it myself	0	0
GME-185	kgf	0	1	3.87506	3	0	2	2.27416	1	1	4	5	3	3	1	1	0	4	3	4	3	-0.35	0	No because I do not speak it myself	0	0
GME-186	hmt	18	1	4.67343	3	0	3	2.98856	0			1	1	3	2	1	0	3	4	8	2	0.3	0	No because I do not speak it myself	6	7
GME-187	ian	4	2	3.89927	5	1	2	1.04139	1	3	1	4	3	3	2	0	1	3	2	7	4	-0.3	0	No because I do not speak it myself	0	1
GME-188	hmt	6	2	4.67343	3	0	3	2.98856	0	3	1	5	3	3	2	0	0	2	3	5	4	-0.5	0	Yes because it is part of my culture	0	1
GME-189	kmg	14	3	4.19457	1	0	2	2.68574	1	3	1	4	3	3	2	0	0	3	3	7	3	-0.05	0	Yes because it is part of my culture	2	2
GME-190	ler	23	3	2.57978	4	0	4	1.17609	0	3	1	4	3	3	1	0	0	2	3	6	3	-0.15	0	Yes because it is part of my culture	3	9
GME-191	kpf	23	3	4.17609	3	0	2	3.1364	1	1	3	1	1	3	1	1	0	3	3	9	3	0.15	1	Yes because it is part of my culture	8	6
GME-192	bmu	12	1	4	3	0	2	3.22037	1	1	3		3	3	2	0	0			5	4	-0.5	0	No because I do not speak it myself	7	0
GME-193	tbx	8	1	3.58973	4	0	2	2.96426	0	1	1	2	1	3	2	1	0	4	4	5	3	-0.25	0	No because I do not speak it myself	0	3
GME-194	ghs	17	3	4.06092	3	0	2	2.95665	1	1	3	4	1	3	1	1	0	4	4	6	3	-0.15	0	Yes because it is part of my culture	4	3
GME-196	hmt	24	3	4.67343	3	0	3	2.98856	0	1	1	4	1	3	1	1	1	4	3	3	4	-0.7	0	Yes because it is part of my culture	6	5
GME-197	lbq	7	1	3.81455	3	0	2	1.99564	0	1	1	6	3	3	2	0	1	2	2	4	4	-0.6	0	Yes because it is part of my culture	0	5
GME-198	lbq	24	2	3.81455	3	0	2	1.99564	0	1	1	4	3	3	2	1	0	3	2	8	3	0.05	0	No because I do not speak it myself	4	4
GME-199	ghs	7	1	4.06092	3	0	2	2.95665	1	3	1	6	3	1	2	1	1	2	3	0	3	-0.75	0	Yes because it is part of my culture	4	1
GME-200	ghs	7	1	4.06092	3	0	2	2.95665	1	3	1	6	3	2	2	1	1	3	4	2	3	-0.55	0	No because I do not speak it myself	2	1
GME-201	kqb	15	1	3.67169	3	0	2	2.70842	1	3	2	5	1	3	2	1	0	3	3	6	3	-0.15	1	Yes because it is part of my culture	3	7
GME-202	big	4	1	3.23866	3	0	2	3.19424	1	3	1	5	3	3	2	1	1	3	2	4	3	-0.35	0	No because I do not speak it myself	4	4
GME-203	adz	7	1	4.47712	3	0	2	2.57171	1	2	1	1	3	3	2	1	1	3	3	7	3	-0.05	0	Yes because it is part of my culture	0	5
GME-204	adz	6	2	4.47712	3	0	2	2.57171	1	3	1	6	3	1	2	0	1	2	2	4	3	-0.35	0	No because I do not speak it myself	2	0
GME-205	ymp	23	3	3.19866	4	0	2	3.25551	0	1	4	4	1	3	1	1	1	4	2	4	3	-0.35	1	Yes because it is part of my culture	9	0
GME-206	zsu	21	3	3.06446	4	0	2	2.92221	0	1	4	1	1	3	1	1	0	2	3	7	0	0.7	0	Yes because it is a useful skill for my children	2	2
GME-207	zia	24	3	3.65321	3	0	2	2.43457	1	3	1	4	1	3	2	1	0	2	3	5	3	-0.25	0	Yes because it is part of my culture	10	10
GME-208	uvh	0	1	3.49047	3	0	2	2.78604	0	2	1	2	3	3	2	0	0	2	2	7	3	-0.05	0	No because I do not speak it myself	0	0
GME-209	gvf	24	3	4.91098	3	0	1	3.14829	1	1	1	4	1	3	2	1	0	3	2	7	3	-0.05	0	Yes because it is part of my culture	5	0
GME-210	hmt	23	3	4.67343	3	0	3	2.98856	0	1	1	1	1	3	1	1	0	2	2	5	3	-0.25	1	Yes because it is part of my culture	8	1
GME-211	kup	24	3	3.91381	3	0	3	3.26647	1	1	1	4	1	3	1	0	0	3	3	7	2	0.2	0	Yes because it is part of my culture	5	4
GME-213	kcl	0	0	3.23596	5	1	2	2.41162	1	2	1	6	3	3	2	0	1	2	2	5	4	-0.5	0	No because I do not speak it myself	0	0
GME-214	kmg	2	1	4.19457	1	0	2	2.68574	1	3	1	5	3	3	2	0	1	3	2	6	3	-0.15	0	Yes because it is part of my culture	0	1
GME-215	kbm	16	3	3.21576	3	0	2	2.90526	1	1	1	5	3	3	2	0	1	2	2	3	3	-0.45	1	Yes because it is part of my culture	3	2
GME-217	big	23	3	3.23866	3	0	2	3.19424	1	1	4	2	2	3	2	1	0	2	2	10	2	0.5	0	Yes because it is part of my culture	9	6
GME-218	tqo	3	1	4.5892	3	0	3	1.23045	1	3	1	6	3	3	2	1	0	3	3	6	4	-0.4	0	Yes because it is part of my culture	0	7
GME-219	big	4	1	3.23866	3	0	2	3.19424	1	1	1	6	3	3	2	1	1	4	3	5	2	0	0	No because I do not speak it myself	4	6
GME-220	wer	24	3	3.67961	3	0	2	3.2737	1	1	1	4	2	3	1	1	0	4	2	8	3	0.05	1	Yes because it is part of my culture	1	4
GME-221	tbx	3	1	3.58973	4	0	2	2.96426	0	2	1	4	1	3	2	0	0	3	2	5	3	-0.25	0	Yes because it is part of my culture	0	0
GME-224	lbq	21	3	3.81455	3	0	2	1.99564	0	1	1	4	3	3	2	1	1	2	3	8	3	0.05	0	Yes because it is part of my culture	4	9
GME-225	kcl	7	1	3.23596	5	1	2	2.41162	1	1	2	4	1	3	3	1	1	2	3	6	3	-0.15	0	Yes because it is part of my culture	0	1
GME-226	hmt	16	3	4.67343	3	0	3	2.98856	0	1	1	4	3	3	2	1	1	2	3	6	3	-0.15	1	Yes because it is part of my culture	7	10
GME-227	hmt	24	3	4.67343	3	0	3	2.98856	0	3	4	2	1	3	1	1	0	3	3	8	1	0.55	0	Yes because it is part of my culture	5	1
GME-228	hmt	24	3	4.67343	3	0	3	2.98856	0	1	3	1	1	3	1	1	0	4	3	6	1	0.35	0	Yes because it is part of my culture	9	9
GME-229	kqb	7	3	3.67169	3	0	2	2.70842	1	1	1	6	3	3	2	0	1	1	3	5	2	0	0	Yes because it is part of my culture	0	2
GME-230	lbq	22	3	3.81455	3	0	2	1.99564	0	1	1		2	3	1	1	0	4	3	9	3	0.15	1	Yes because it is part of my culture	8	10
GME-231	jae	17	3	3.54108	5	1	2	1.51851	1	3	1	2	2	3	1	1	0	4	3	9	3	0.15	1	Yes because it is part of my culture	5	2
GME-233	uvh	5	1	3.49047	3	0	2	2.78604	0	3	1	2	3	3	2	0	0	2	2	9	1	0.65	1	No because I do not speak it myself	5	9
GME-235	hmt	9	1	4.67343	3	0	3	2.98856	0	3	1	1	1	3	2	1	0	3	2	7	3	-0.05	0	Yes because it is part of my culture	1	8
GME-236	mmo	10	3	3.06963	3	0	2	3.02449	1	1	1	4	1	3	1	1	0	2	2	6	2	0.1	0	Yes because it is a useful skill for my children	5	1
GME-237	tim	4	0	4.13392	3	0	2	3.11294	1	1	3	3	1	3	2	0	0	2	2	5	2	0	0	No because it is not a useful skill for my child	0	1
GME-239	jae	22	3	3.54108	5	1	2	1.51851	1	1	1	5	1	3	1	1	0	3	4	8	3	0.05	0	Yes because it is part of my culture	8	6
GME-240	wer	24	3	3.67961	3	0	2	3.2737	1	1	3	6	3	3	1	1	0	2	2	5	2	0	0	Yes because it is part of my culture	5	4
GME-241	ygw	20	3	3.9544	3	0	1	3.20656	0	1	1	1	1	3	1	1		4	4	7	2	0.2	0	Yes because it is part of my culture	8	1
GME-242	wer	24	3	3.67961	3	0	2	3.2737	1	2	1	5	1	3	1	1	1	3	4	4	1	0.15	0	Yes because it is part of my culture	9	3
GME-243	wer	17	1	3.67961	3	0	2	3.2737	1	1	1	6	3	3	1	1	1	3	3	6	1	0.35	0	Yes because it is part of my culture	3	5
GME-245	aog	0	1	3.88779	4	0	2	0.90309	0	3	1	5	3	3	2	1	0	2	3	7	3	-0.05	0	No because I do not speak it myself	0	0
GME-247	uar	0	1	3.61711	3	0	3	1.23045	0	3	1	6	3	3	2	0	0	2	3	9	2	0.4	0	Yes because it is part of my culture	0	1
GME-248	bzh	24	3	4.02119	3	0	2	3.15957	1	1	1	2	1	3	1	1	0	4	3	8	2	0.3	1	Yes because it is part of my culture	9	2
GME-249	kmg	21	3	4.19457	1	0	2	2.68574	1	1	1	2	2	3	2	1	0	4	2	5	2	0	0	Yes because it is part of my culture	7	5
GME-250	ghs	24	3	4.06092	3	0	2	2.95665	1	1	3	4	3	3	2	1	1	2	2	8	3	0.05	0	Yes because it is part of my culture	7	8
GME-251	zeg	21	2	3.47871	4	0	2	3.03941	0	1	1	5	1	1	2	0	0	2	2	7	3	-0.05	0	Yes because it is part of my culture	10	10
GME-252	zeg	22		3.47871	4	0	2	3.03941	0	1	1	2	2	3	2	1	0	4	3	5	3	-0.25	0	No because it is not a useful skill for my child	10	10
GME-253	mna	24	3	3.58714	3	0	2	2.17609	1	1	1	6	3	3	1	1	0	3	4	9	1	0.65	0	Yes because it is part of my culture	8	10
GME-254	lbq	23	3	3.81455	3	0	2	1.99564	0	1	1	1	1	3	1	1	0	4	4	6	0	0.6	1	Yes because everyone in my village/town does it	5	0
GME-256	mmo	2	2	3.06963	3	0	2	3.02449	1	2	1	6	3	3	2	1	0	2	3	8	3	0.05	0	No because I do not speak it myself	5	4
Goo-1	tbc	20	2	4.37967	3	0	2	2.48714	1	3	1	2	3	3	2	1	0	2	1	8	3	0.05	1	Yes because it is part of my culture	5	2
Goo-10	rai	0	2	4.01284	3	0	4	1.43136	1	2	1	5	3	3	1	1	0	4	2	3	3	-0.45	0	No because I do not speak it myself	0	0
Goo-103	gdd	9	3	3.81491	3	0	2	1.27875	0	3	1	5	3	3	2	0	0	4	3	7	4	-0.3	0	No because it is not a useful skill for my child	0	6
Goo-104	rao	24		3.86064	3	0	2	1.72428	0	1	2	6	3	3	1	1		3	3	8	2	0.3	0	Yes because it is part of my culture	8	10
Goo-109	bcu	11	2	3.16137	3	0	2	1.32222	1	1	1	5	2	2	2	1	0	2	2	7	3	-0.05	0	No because I do not speak it myself	0	0
Goo-11	fad	19	3	3.50184	5	1	2	1.5563	1	1		3	2	3	1	0	0	3	4	2			1	Yes because it is part of my culture	1	9
Goo-110	ksd	18	3	4.87786	1	0	4	2.07918	1	1	1	4		3	2	1	0	3	4	7	3	-0.05	1	Yes because it is part of my culture	8	1
Goo-112	gdd	10	2	3.81491	3	0	2	1.27875	0	1	1	6	3	3	2	0	1	2	3	5	2	0	0	No because I do not speak it myself	1	4
Goo-113	bbr	19	2	3.80462	3	0	2	2.25527	1	2	1	3	1	3	2	0	1	2	2	7	3	-0.05	0	Yes because it is part of my culture	6	2
Goo-114	msy	11	2	3.91137	3	0	2	2.04139	1	1	1	5	1	3	2	0	0	2	3	4	3	-0.35	0	No because I do not speak it myself	2	0
Goo-116	gbf	5	1	3.07918	3	0	2	1.4624	1	3	1	6	2	3	3	1	1	1	2	1	4	-0.9		No because I do not speak it myself	0	4
Goo-120	apr	24	3	3.52879	3	0	2	2.20683	1	1	1	4	3	3	2	0	1	2	2	6	2	0.1	0	No because I do not speak it myself	9	7
Goo-121	aey	14	2	3.8586	5	1	2	3.02078	1	1	1	3	2	3	2	1	0	3	1	5	2	0	0	No because I do not speak it myself	3	6
Goo-122	wnu	20	3	3.23866	3	0	2	2.35793	1	1	1	3	2	3	2	1	0	2	3	4	1	0.15	0	Yes because it is part of my culture	6	2
Goo-123	tbc	8	3	4.37967	3	0	2	2.48714	1	1	1	3	3	3	2	1	0	4	3	8	3	0.05	0		2	2
Goo-127	fad	24	3	3.50184	5	1	2	1.5563	1	1	1	5	2	3	1	1	1	2	3	7	1	0.45	0	Yes because it is a useful skill for my children	10	3
Goo-128	dmc	6	1	3.55499	5	1	2	2.62325	0	1	1	6	3	3	2	1	0	4	4	6	2	0.1	0	No because I do not speak it myself	6	3
Goo-129	gdd	19	3	3.81491	3	0	2	1.27875	0	1	1	4	1	3	1	1	0	2	3	8	3	0.05	0	Yes because it is part of my culture	3	5
Goo-131	gdd	10	2	3.81491	3	0	2	1.27875	0	1	1	3	3	3	2	1	1	3	3	5	3	-0.25	0	No because I do not speak it myself	0	0
Goo-132	kjs	24	3	4.66287	3	0	1	2.57054	1	2	1	6	3	3	2	1	0	3	3	10	2	0.5	0	Yes because it is part of my culture	10	2
Goo-136	tte	6	2	3.31414	3	0	3	1.4624	1	3	1	4	3	3	2	1	1	2	2	2	4	-0.8	0	Yes because it is part of my culture	0	0
Goo-14	wsk	16	2	4.23496	3	0	2	2.16137	1	1	1	6	3	3	2	0	0	3	4	10	2	0.5	0	No because I do not speak it myself	0	9
Goo-140	hui	0	2	5.06963	3	0	1	3.24551	1	1	1	6	3	3	2	0	0	3	2	9	3	0.15	0	No because I do not speak it myself	1	7
Goo-141	bzf	16	3	4.46847	3	0	2	2.18469	1	1	4	5	2	3	1	1	0	2	3	2			0	Yes because it is a useful skill for my children	6	0
Goo-145	nou	6	1	4.23423	3	0	3	1.43136	1	3	1	2	3	3	2	0	1	2	3	8	4	-0.2	0	Yes because it is part of my culture	1	0
Goo-146	kbq	12	2	4.80072	3	0	1	3.2235	1	1	4	4	3	3	2	1	0	4	2	2			0	No because I do not speak it myself	7	0
Goo-147	dad	3	1	3.56429	3	0	2	1.60206	1	3	1	6	3	2	2	0	0	2	2	7	3	-0.05	1	Yes because it is part of my culture	1	0
Goo-148	bqs	12	2	3.10598	5	1	2	1.14613	0	1	1	2	1	3	1	1	0	2	1	7	1	0.45	0	Yes because it is part of my culture	6	2
Goo-149	gdd	14	2	3.81491	3	0	2	1.27875	0	1	1	5	1	1	2	0	0	2	1	6	0	0.6	0	No because it belongs to an old culture	2	0
Goo-15	adz	19	3	4.47712	3	0	2	2.57171	1	1	1	2	2	3	2	1	0	4	3	9	3	0.15	0	Yes because it is part of my culture	2	6
Goo-153	gdd	4	2	3.81491	3	0	2	1.27875	0	1	1	6	3	3	2	0	0	3	4	8	2	0.3	0	No because I do not speak it myself	3	0
Goo-155	msy	15	2	3.91137	3	0	2	2.04139	1	3	1		3	3	2	0	0	3	3	5	4	-0.5	0	Yes because it is a useful skill for my children	3	0
Goo-156	gaw	12	2	3.65337	3	0	2	1.43136	1	1	1	6	3	3	2	1	1	2	3	3	4	-0.7		Yes because it is part of my culture	1	0
Goo-157	fad	16	3	3.50184	5	1	2	1.5563	1	1	1	2	3	3	2	0	1	2	3	4	3	-0.35	0	Yes because it is part of my culture	0	3
Goo-159	gdd	0	1	3.81491	3	0	2	1.27875	0	3	1		3	3	2	0	0	3	2	5	4	-0.5	1	No because I do not speak it myself	0	2
Goo-160	mzu	12	1	3.19638	4	0	2	1.77815	0	3	1	1	2	3	2	0	0	3	3	8	3	0.05	1	No because I do not speak it myself	4	0
Goo-161	gaw	14		3.65337	3	0	2	1.43136	1	1	4		3	3	1	1	0			7	2	0.2	0		2	1
Goo-162	aey	5	1	3.8586	5	1	2	3.02078	1	1	1		1	1	2	0	1	3	4	3	3	-0.45	0	No because I do not speak it myself	2	0
Goo-163	bzf	8	1	4.46847	3	0	2	2.18469	1	2	1	4	3	3	2	1	1	3	2	4	2	-0.1	0	Yes because it is part of my culture	3	0
Goo-165	bnw	9	1	3.41963	3	0	2	1.66276	0	3	1	2	1	3	2	0	0	1	1	6	2	0.1	0	No because I do not speak it myself	3	0
Goo-166	mmx	0	3	3.63336	5	1	4	2.79796	1	2	1	6	3	3	2	0	1	3	4	2	3	-0.55	0	Yes because it is part of my culture	0	0
Goo-167	ktm	8	3	3.45886	3	0	4	2.07555	1	3	1			3	2	1	0			5	3	-0.25	0		4	0
Goo-168	aey	9	1	3.8586	5	1	2	3.02078	1	1	1		2	3	2	0	0	3	3	5	4	-0.5	0	Yes because it is part of my culture	1	2
Goo-169	mek	0	2	4.25168	3	0	3	1.86332	1	3		6	3	3	1	0	0	2	2	0	2	-0.5	0	No because I do not speak it myself	0	0
Goo-17	gdd	8	3	3.81491	3	0	2	1.27875	0	1		5	3	3	2	1	0	4	4	8	1	0.55	1	Yes because it is part of my culture	0	1
Goo-171	mva	22	3	3.87329	3	0	2	2.35603	1	1	2	3	1	3	1	1	0	2	3	8	2	0.3	0	Yes because it is part of my culture	4	2
Goo-172	bzf	5	1	4.46847	3	0	2	2.18469	1	1	1	6	3	3	2	0	1	2	2	5	3	-0.25	1	Yes because it is part of my culture	1	2
Goo-173	bzf	20	3	4.46847	3	0	2	2.18469	1	1	4	2	3	3	1	1	0	3	3	9	2	0.4	0	Yes because it is part of my culture	10	5
Goo-175	gaw	20		3.65337	3	0	2	1.43136	1	1	4	5	3	3	1			3	3	10	3	0.25	1		10	0
Goo-176	xbi	12	2	3.44568	6	1	2	2.69548	1	1	1	4	1	3	2	1	1	3	3	2	2	-0.3	0	Yes because it is part of my culture	2	3
Goo-177	tbc	10	1	4.37967	3	0	2	2.48714	1	1	1	6	1	3	2	0	1	3	3	4	3	-0.35	0	No because I do not speak it myself	2	2
Goo-178	tbg	12	2	3.75107	3	0	1	1.32222	1	1	1	1	1	3	2	1	0	4	4	5	2	0	0	Yes because it is part of my culture	0	0
Goo-179	aey	22	3	3.8586	5	1	2	3.02078	1	1	1	4	2	3	2	1	1	2	3	5	2	0	0		5	0
Goo-18	gaw	24	3	3.65337	3	0	2	1.43136	1	1	2	6	3	3	1	1	0	3	3	10	1	0.75	1	No because I do not speak it myself	7	5
Goo-180	aey	14	1	3.8586	5	1	2	3.02078	1	1	1	2	1	3	2	1	1	3	2	6	3	-0.15	0	Yes because it is part of my culture	2	5
Goo-181	kbx	7	3	3.90303	4	0	2	1.07918	1	1	1	4	2	3	2	0	1	3	2	6	2	0.1	0	Yes because it is part of my culture	2	0
Goo-182	aey	1	1	3.8586	5	1	2	3.02078	1	1	1	4	3	3	2	0	1	2	4	5	1	0.25	0	No because I do not speak it myself	3	2
Goo-183	dmc	11	3	3.55499	5	1	2	2.62325	0	1	1	4	1	3	2	0	1	3	3	6	2	0.1	0	Yes because it is part of my culture	0	3
Goo-184	gdd	2	1	3.81491	3	0	2	1.27875	0	3	1	5	1	3	2	1	1	2	3	5	3	-0.25	0	No because I do not speak it myself	0	6
Goo-186	fad	6	2	3.50184	5	1	2	1.5563	1	1	1	4	3	3	2	1	0	3	3	4	3	-0.35	0	Yes because it is part of my culture	2	4
Goo-187	msy	13	2	3.91137	3	0	2	2.04139	1	1	1	3	1	3	2	0	0	2	3	6	3	-0.15	0	Yes because it is part of my culture	5	2
Goo-189	gyb	1	2	3.39617	4	0	2	1.60206	0			6	3	3	2	0	0	3	3	3	4	-0.7	0	No because I do not speak it myself	0	0
Goo-19	yon	17	3	3.78803	3	0	3	1.72428	1	2	1	4	3	3	2	0	0		2	2			0	Yes because it is part of my culture	3	0
Goo-192	gaw	12	3	3.65337	3	0	2	1.43136	1	1	1	4	1	3	1	1	0	3	3	8	4	-0.2	1	Yes because it is part of my culture	1	6
Goo-193	gaw	5	2	3.65337	3	0	2	1.43136	1	1	1	6	3	3	2	0	0	4	3	10	3	0.25	0	No because it belongs to an old culture	1	3
Goo-195	ksd	14	2	4.87786	1	0	4	2.07918	1	3	1	5	3	3	2	1		3	2	3	4	-0.7	0	Yes because it is part of my culture	0	0
Goo-196	wnc	16	2	3.78746	4	0	2	3.23502	1	1	1	4	2	3	1	1	1	3	2	7	3	-0.05	0	Yes because it is part of my culture	3	0
Goo-197	kbx	6	1	3.90303	4	0	2	1.07918	1	3	1	5	3	3	1	0	0	2	2	8	4	-0.2	0	No because I do not speak it myself	2	0
Goo-198	gaw	24	3	3.65337	3	0	2	1.43136	1	1	1	5	2	3	2	1	0	3	2	5	3	-0.25	0	Yes because it is part of my culture	3	4
Goo-2	tbc	20	2	4.37967	3	0	2	2.48714	1	1	1	2	3	3	2		1	2	3	4	2	-0.1	0	Yes because it is part of my culture	3	2
Goo-20	gdd	10	2	3.81491	3	0	2	1.27875	0	1	3	6	1	3	2	1	0	4	3	6	2	0.1	0	Yes because it is part of my culture	4	6
Goo-207	gdd	18	3	3.81491	3	0	2	1.27875	0	1	1	5	3	3	1	1	0	3	3	6	1	0.35	0	No because it is not a useful skill for my child	8	4
Goo-208	gaw	11	1	3.65337	3	0	2	1.43136	1	1	1	3	3	3	2	0	1	4	4	5	3	-0.25	0	No because I do not speak it myself	1	0
Goo-212	aau	8	1	3.79844	3	0	2	1.85733	1	1	1	6	3	3	2	1	1	2	2	5	3	-0.25	0	No because I do not speak it myself	0	3
Goo-214	mna	24	3	3.58714	3	0	2	2.17609	1	1	2	3	1	3	1	1	1	3	4	7	2	0.2	0	Yes because it is part of my culture	5	3
Goo-215	jae	5	2	3.54108	5	1	2	1.51851	1	3	1	5	3	3	2	0		2	2	8	4	-0.2	0	Yes because it is part of my culture	0	1
Goo-216	nca	19	3	3.75182	4	0	2	1.49136	1	3	1	4	3	3	2	1	0	3	3	5	3	-0.25	0		10	4
Goo-218	aey	10	2	3.8586	5	1	2	3.02078	1			5	3	3		0				0				Yes because it is part of my culture	4	0
Goo-219	mlh	12	2	3.23045	5	1	2	2.6637	1	3	1	3	3	3	2	0	0	2	2	7	2	0.2	0	No because I do not speak it myself	4	4
Goo-22	brq	24	3	3.38021	4	0	2	1.51851	0	1	2	2	1	3	2	1	0	2	2	9	3	0.15	0	Yes because it is part of my culture	4	6
Goo-220	bzf	17	2	4.46847	3	0	2	2.18469	1	1	4	4	3	3	1	1	0	2	2	3	2	-0.2	0	Yes because it is part of my culture	6	1
Goo-223	adz	9	2	4.47712	3	0	2	2.57171	1	1	1	6	2	3	2	0	0	2	3	6	2	0.1	0	Yes because it is part of my culture	1	0
Goo-224	tqo	23	3	4.5892	3	0	3	1.23045	1	3	1	6	3	3	2	0				7	1	0.45	0	Yes because it is part of my culture	2	0
Goo-226	ksd	19	3	4.87786	1	0	4	2.07918	1	3	1	5	3	3	1	1	1	4	2	4	1	0.15	0	Yes because it is part of my culture	4	10
Goo-227	gaw	22	3	3.65337	3	0	2	1.43136	1	1	4	5	3	3	1	0	1	3	4	8	3	0.05	0	Yes because it is part of my culture	5	10
Goo-228	tgu	20	3	3.56965	3	0	2	2.35025	1	1	4	1	1	3	2	1	0	3	2	7	1	0.45	0	Yes because it is part of my culture	5	7
Goo-229	gaw	18	3	3.65337	3	0	2	1.43136	1	1	1	3	1	3	2	1	0	3	4	8	3	0.05	0	Yes because it is part of my culture	1	0
Goo-23	tlf	22	3	3.79474	3	0	2	3.1807	1	3	1	6	3	3	2	0	1	4	3	2	3	-0.55	0	Yes because it is part of my culture	3	10
Goo-230	aey	6	1	3.8586	5	1	2	3.02078	1	1	1	3	3	3	2	1	0	2	1	8	4	-0.2	0	No because I do not speak it myself	1	1
Goo-231	mva	9	2	3.87329	3	0	2	2.35603	1	3	1	3	1	3	2	1	1	2	3	3	3	-0.45	0	Yes because it is part of my culture	10	10
Goo-232	gdd	21	1	3.81491	3	0	2	1.27875	0	1	1	4	3	3	2	0	0	2	2	6	3	-0.15	1	Yes because it is part of my culture	6	5
Goo-234	gdd	21	3	3.81491	3	0	2	1.27875	0	1	1	3	1	3	2	1	0	2	2	10	3	0.25	0	Yes because it is part of my culture	6	6
Goo-235	kmg	24	3	4.19457	1	0	2	2.68574	1	1	4	2	1	3	2	1	0	2	3	3	1	0.05	0	Yes because it is part of my culture	7	9
Goo-236	gdd	23	3	3.81491	3	0	2	1.27875	0	1	1	4	1	3	1	1	0	3	3	6	2	0.1	1	Yes because everyone in my village/town does it	4	8
Goo-239	gdd	13	2	3.81491	3	0	2	1.27875	0	1		4	3	3	2	1	0	3	2	8	3	0.05	0	No because I do not speak it myself	3	4
Goo-240	gdd	8	3	3.81491	3	0	2	1.27875	0	1	4	3	1	3	2	0	0	2	2	4	2	-0.1	0	Yes because it is part of my culture	3	10
Goo-241	gdd	3	2	3.81491	3	0	2	1.27875	0	1	1	1	1	3	2		0	3	2	6	1	0.35	1	No because I do not speak it myself	0	4
Goo-242	siw	10	1	3.81954	3	0	4	1.95424	0	1		5	1	3	2	0	0	2	4	5	3	-0.25	1	No because I do not speak it myself	0	0
Goo-243	brq	15	2	3.38021	4	0	2	1.51851	0	1	2	2	1	3	1	1	1	3	3	4	1	0.15	0	No because I do not speak it myself	3	1
Goo-244	aey	15	3	3.8586	5	1	2	3.02078	1	1	1	4	3	3	1	0	1	3	3	4	1	0.15	0	Yes because it is part of my culture	1	0
Goo-25	aey	0	1	3.8586	5	1	2	3.02078	1	1	1	4	2	3	2	0	1	3	3	6	3	-0.15	0	Yes because it is part of my culture	0	0
Goo-26	ian	3	1	3.89927	5	1	2	1.04139	1	3	1	5	3	3	2	0	1	3	3	1	4	-0.9	0	No because I do not speak it myself	0	0
Goo-27	gdd	20	1	3.81491	3	0	2	1.27875	0	1	1	6	3	3	2	0	0	3	2	5	3	-0.25	0	Yes because it is a useful skill for my children	4	5
Goo-28	fad	12	1	3.50184	5	1	2	1.5563	1	1	1	4	3	3	2	0	0	3	4	3	4	-0.7	0	Yes because it is a useful skill for my children	0	5
Goo-3	aey	13	1	3.8586	5	1	2	3.02078	1	3	4	4	3	3	2	0	1	2	3	6	4	-0.4	0	No because I do not speak it myself	4	3
Goo-30	apr	5	1	3.52879	3	0	2	2.20683	1	1	1	6	3	3	2	0	0	3	2	7	2	0.2	0	Yes because it is part of my culture	0	2
Goo-32	kue	23	3	5.0607	1	0	1	3.0103	1	1	1	2	2	3	2	1	1	3	3	5	3	-0.25	0	Yes because it is part of my culture	8	2
Goo-33	gaw	17	2	3.65337	3	0	2	1.43136	1	1	4	5	3	3	1	0	0	2	3	5	2	0	0	Yes because it is part of my culture	0	9
Goo-36	fqs	1	2	3.39794	5	1	2	2.5955	1	1	1	6	3	2	2	0	1	3	2	4	2	-0.1	0	No because I do not speak it myself	1	0
Goo-37	kct	14	3	2.74476	4	0	2	1.07918	0	1	4	4	3	3	1	0	1	3	2	9	2	0.4	1	Yes because it is part of my culture	1	0
Goo-4	kmh	5	1	4.19457	3	0	2	2.98182	1	1	1	4	3	3	2	1	0	3	3	5	3	-0.25	0	Yes because it is part of my culture	2	5
Goo-42	bzf	0	1	4.46847	3	0	2	2.18469	1	1		5	3	2	1	0	0	3	2	5	2	0	1	No because I do not speak it myself	1	0
Goo-43	spl	24	3	3.96874	3	0	2	2.59439	1	3	1	5	3	3	2	0	1	2	3	2	4	-0.8	0	Yes because it is part of my culture	10	9
Goo-45	gaw	0	2	3.65337	3	0	2	1.43136	1	1	4	5	2	3	2	0	1	3	3	7	0	0.7	0	No because I do not speak it myself	1	1
Goo-47	gaw	22	3	3.65337	3	0	2	1.43136	1	1	1	3	2	3	2	1	1	2	3	2	3	-0.55	0	Yes because it is part of my culture	5	10
Goo-48	gaw	21	3	3.65337	3	0	2	1.43136	1	3	1	3	3	3	2	1	1	2	3	3	1	0.05	0	Yes because it is part of my culture	5	10
Goo-49	kyc	22		4.39008	3	0	1	3.08778	1	1	1	4	3	3	2		1	3	3	3	1	0.05	1		10	3
Goo-5	aey	7	2	3.8586	5	1	2	3.02078	1	2	4	5	3	3	2	1	0	2	3	8	1	0.55	0	No because I do not speak it myself	3	0
Goo-51	gaw	22	3	3.65337	3	0	2	1.43136	1	3	4	4	1	3	2	1	1	4	4	4	1	0.15	0	Yes because it is a useful skill for my children	2	8
Goo-52	wsk	6	2	4.23496	3	0	2	2.16137	1	3	2	4	3	3	2	1	0	2	3	4	4	-0.6	0	No because I do not speak it myself	0	2
Goo-54	sjr	13	2	3.35238	4	0	4	2.67578	1	3	1	5	1	3	2	1	1	2	3	3	2	-0.2	0	No because it is not a useful skill for my child	1	1
Goo-55	gdd	21	3	3.81491	3	0	2	1.27875	0	1	1	3	3	2	2	1	1	4	3	6	3	-0.15	0	Yes because everyone in my village/town does it	7	6
Goo-56	gdd	20	3	3.81491	3	0	2	1.27875	0	1	1	6	3	3	2	1	1			5	3	-0.25	0	Yes because it is a useful skill for my children	4	5
Goo-57	jae	7	2	3.54108	5	1	2	1.51851	1	1	1	5	1	3	2	0	0	4	3	9	3	0.15	1	Yes because it is part of my culture	1	0
Goo-58	jae	12	3	3.54108	5	1	2	1.51851	1	1	4	6	3	3	2	0	1	3	2	2	3	-0.55	0	Yes because it is part of my culture	2	7
Goo-59	gdd	15	3	3.81491	3	0	2	1.27875	0	1	1	4	3	3	2	1	1	3	2	3	2	-0.2	0	Yes because it is part of my culture	1	3
Goo-60	wsk	24	3	4.23496	3	0	2	2.16137	1	1	1	4	3	3	1	0	1	3	4	2	1	-0.05	1	Yes because it is part of my culture	3	2
Goo-61	wsk	24	2	4.23496	3	0	2	2.16137	1	3	1	5	2	3	2	0	1	2	3	3	4	-0.7	0	No because I do not speak it myself	3	2
Goo-63	bzf	16	2	4.46847	3	0	2	2.18469	1	2	1	6	3	3	1	1	1	3	4	5	2	0	0	Yes because it is part of my culture	6	8
Goo-64	bzf	8	2	4.46847	3	0	2	2.18469	1	1	1	6	3	3	1	1	0	3	2	8	3	0.05	0	Yes because it is part of my culture	1	0
Goo-66	aey	8	1	3.8586	5	1	2	3.02078	1	1	4	6	3	3	1	1	1	3	3	8	3	0.05	0		2	3
Goo-68	gdd	19	3	3.81491	3	0	2	1.27875	0	1	4	6	3	3	2	0	0	3	3	6	3	-0.15	1	Yes because it is part of my culture	4	4
Goo-69	tbc	14	3	4.37967	3	0	2	2.48714	1	1	4	5	1	3	1	1	0	4	3	8	2	0.3	1	Yes because it is part of my culture	3	8
Goo-7	tbc	0	2	4.37967	3	0	2	2.48714	1	1	1	5	1	3	1	1	0	3	3	9	3	0.15	0	Yes because it is part of my culture	0	0
Goo-70	imo	24	3	4.62839	3	0	1	3.3032	1	1	2	5	2	3	1	0	1	3	3	3	1	0.05	1	Yes because it is part of my culture	8	6
Goo-71	aey	23		3.8586	5	1	2	3.02078	1	2	1	4	3	3	2		1	2	3	5	3	-0.25	0		4	1
Goo-72	enq	24	3	5.37066	3	0	1	3.36021	1	3	1	2	1	3	3	1	1	1	4	3	4	-0.7	0	Yes because it is part of my culture	5	7
Goo-73	gbf	23	3	3.07918	3	0	2	1.4624	1	1	1	4	2	3	2	1	1	3	3	5	3	-0.25	0	Yes because it is part of my culture	8	3
Goo-74	bmh	24	3	3.24304	5	1	2	2.22531	1	1	1	5	1	3	2	0	1	3	3	3	1	0.05	0	Yes because it is part of my culture	10	0
Goo-75	kmg	24	3	4.19457	1	0	2	2.68574	1	3	4	5	3	3	2	1	0	2	3	5	4	-0.5	1	Yes because it is part of my culture	5	5
Goo-78	aey	8	2	3.8586	5	1	2	3.02078	1	1	1	4	1	3	2	1	1			3	3	-0.45	0	No because I do not speak it myself	1	4
Goo-79	aey	1	2	3.8586	5	1	2	3.02078	1	1	1	3	1	3	2	0	1	3	3	6	3	-0.15	0	Yes because everyone in my village/town does it	0	1
Goo-8	gaw	6	2	3.65337	3	0	2	1.43136	1	1	1	5	3	3	2	0	0	4	2	9	1	0.65	0	Yes because it is part of my culture	0	4
Goo-80	gbf	23	3	3.07918	3	0	2	1.4624	1	1	1	5	3	3	1	1	0	2	3	9	2	0.4	0	Yes because it is part of my culture	8	4
Goo-82	mbw	24		4.06161	3	0	2	2.7574	1	2	1	5	1	3	2	1	1	3	3	2	1	-0.05	0	Yes because it is part of my culture	8	6
Goo-84	buk	24	3	3.97272	3	0	2	2	1	3	4	6	3	3	2	0	1	3	2	3	4	-0.7	0	Yes because it is part of my culture	4	2
Goo-89	aey	23	3	3.8586	5	1	2	3.02078	1	1	1	6	3	3	1	1	1	3	3	0	0	0	0	Yes because it is part of my culture	9	8
Goo-9	bmh	24	3	3.24304	5	1	2	2.22531	1	1	1	3	3	3	1	0	0	3	2	6	3	-0.15	0	Yes because it is part of my culture	5	10
Goo-90	kue	24	3	5.0607	1	0	1	3.0103	1	1	1	6	3	3	2	1	0	2	2	5	4	-0.5	0	Yes because it is part of my culture	4	2
Goo-93	gdd	16	3	3.81491	3	0	2	1.27875	0	2	4	2	2	3	1	1	0	3	2	1			0	Yes because everyone in my village/town does it	8	9
Goo-94	gdd	21	3	3.81491	3	0	2	1.27875	0	1	1	2	1	3	2	0	0	2	3	7	2	0.2	0	Yes because it is part of my culture	7	10
Goo-95	brq	19	3	3.38021	4	0	2	1.51851	0	2	4	6	3	3	2	1	0	3	2	4	3	-0.35	0	Yes because it is part of my culture	9	9
Goo-96	kbq	4	2	4.80072	3	0	1	3.2235	1	2	1	3	3	3	2	0	0	3	3	7	3	-0.05	1	Yes because it is part of my culture	0	7
Goo-99	bzf	24		4.46847	3	0	2	2.18469	1	1		4	3	3				4	4	0					10	10
Gor-10	hul	5	3	3.51055	3	0	3	1.14613	0	3	1	6	3	3	2	0	1	1	2	1	4	-0.9	0	Yes because it is part of my culture	0	0
Gor-100	hul	15	3	3.51055	3	0	3	1.14613	0	3	1	5	3	3	3	0	1	1	3	2	4	-0.8	0	No because I do not speak it myself	0	0
Gor-103	bhg	8	2	3.77903	3	0	2	1.4624	1	3	1	5	3	3	3	1	1	1	2	0	4	-1	0	Yes because it is part of my culture	0	0
Gor-104	hul	9	3	3.51055	3	0	3	1.14613	0	3	1	5	3	3	3	1	1	2	2	5	4	-0.5	0	Yes because it is part of my culture	0	0
Gor-105	bzf	0	1	4.46847	3	0	2	2.18469	1	3	1	6	3	3	2	0	0	2	2	6	4	-0.4	1	No because I do not speak it myself	0	0
Gor-107	khz	6	1	4.2878	3	0	3	1.11394	1	3	1	6	3	1	2	0	0	1	2	6	4	-0.4	0	Yes because it is a useful skill for my children	0	0
Gor-108	kij	6	3	4.30103	3	0	3	1.04139	1	3	1	4	3	3	1	1	0	2	3	7	4	-0.3	0	Yes because it is part of my culture	0	0
Gor-109	ksd	6	3	4.87786	1	0	4	2.07918	1	3	1	6	3	3	1	1		1	1	8	4	-0.2	0	Yes because it is part of my culture	0	1
Gor-110	bzh	13	2	4.02119	3	0	2	3.15957	1	3	1	6	3	2	2	1	1	1	1	2	4	-0.8	0	Yes because it is a useful skill for my children	0	0
Gor-112	hul	3	2	3.51055	3	0	3	1.14613	0	3	1	6	3	3	3	0	0	1	2	4	4	-0.6	0	No because I do not speak it myself	0	0
Gor-117	kij	9	3	4.30103	3	0	3	1.04139	1	3	1	6	3	3	1	1	1	1	1	2	4	-0.8	0	Yes because it is a useful skill for my children	0	0
Gor-118	rro	2	2	4.06092	3	0	3	1.23045	1	3	1	5	3	3	2	0	1	2	2	1	4	-0.9	0	Yes because it is part of my culture	0	0
Gor-119	khz	5	1	4.2878	3	0	3	1.11394	1	3	1	6	1	3	3	0	1	2	4	2	4	-0.8	0	Yes because it is part of my culture	0	0
Gor-12	med	13	3	4.89354	3	0	1	3.19728	1	3		4	3	3	2	0	0	1	1	3	3	-0.45	0	Yes because it is part of my culture	2	0
Gor-123	bjk	5	3	3.34084	5	1	4	2.29003	0	3	1	6	3	3	3	0	1	1	2	2	4	-0.8	0	Yes because it is a useful skill for my children	0	3
Gor-124	khz	13	3	4.2878	3	0	3	1.11394	1	3	1	6	3	3	1	1	1	2	2	5	4	-0.5	0	No because it is not a useful skill for my child	0	7
Gor-127	gfk	5	3	3.86532	3	0	4	2.27184	1	3	1	6	3	3	1	0	1	3	2	2	4	-0.8	0	Yes because it is part of my culture	0	1
Gor-128	ubu	9	3	4.53403	3	0	1	3.35851	1	3	1	6	3	3	2	0	1	2	3	6	4	-0.4	1	Yes because it is part of my culture	0	0
Gor-129	hul	17	3	3.51055	3	0	3	1.14613	0	3	4	4	3	3	3	1	1	2	2	5	2	0	0	Yes because it is part of my culture	1	0
Gor-130	enq	20	3	5.37066	3	0	1	3.36021	1	3	3	6	3	3	1	1	1	1	1	7	4	-0.3	0	Yes because it is part of my culture	1	0
Gor-131	snc	9	2	4.25527	3	0	3	2.07188	1	3	1	6	3	3	2	0	0	1	1	6	3	-0.15	0	No because I do not speak it myself	0	0
Gor-133	wiu	15	1	4.38725	3	0	1	3.13893	1	2	1	6	3	3	2	1	1	1	2	3	3	-0.45	0	No because I do not speak it myself	0	0
Gor-134	gaj	1	2	4.34439	3	0	1	1.47712	0	2	1	6	3	3	2	0	0	1	2	5	4	-0.5	0	Yes because it is part of my culture	0	0
Gor-135	whg	22	3	4.76343	4	0	1	3.19145	1	3	1	6	3	3	2	1	0	1	1	6	4	-0.4	0	Yes because it is part of my culture	2	0
Gor-136	enq	24	3	5.37066	3	0	1	3.36021	1	1	1	5	3	3	2	1	0	2	2	9	4	-0.1	0	Yes because it is part of my culture	2	2
Gor-137	hul	7	1	3.51055	3	0	3	1.14613	0	3	1	6	3	3	2	1	0	2	2	3	4	-0.7	0	Yes because it is a useful skill for my children	0	0
Gor-138	ksd	12	3	4.87786	1	0	4	2.07918	1	3	1	6	3	3	2	1	1	3	4	4	2	-0.1	1	Yes because it is part of my culture	0	1
Gor-141	kpr	5	3	3.53283	3	0	3	1.98677	1	3	1	6	3	3	3	0	1	1	2	2	4	-0.8	0	Yes because it is part of my culture	0	0
Gor-143	yby	13	1	3.39356	3	0	1	2.08279	1	3	1	4	3	3	2	1	0	2	2	7	3	-0.05	0	Yes because it is a useful skill for my children	0	0
Gor-145	dob	14	3	4.02022	1	0	3	1.85126	1	3	1	6	3	3	3	0	1	1	2	2	4	-0.8	0	Yes because it is part of my culture	0	1
Gor-147	imo	0	2	4.62839	3	0	1	3.3032	1	3	1	6	3	3	2	1	0	1	2	4	4	-0.6	0	No because I do not speak it myself	0	0
Gor-148	rro	0	2	4.06092	3	0	3	1.23045	1	3	1	6	3	3	2	0	1	1	2	5	4	-0.5	0		0	0
Gor-152	dmc	0	3	3.55499	5	1	2	2.62325	0	3	1	6	3	3	3	0	1	1	2	3	4	-0.7	0	Yes because it is a useful skill for my children	0	0
Gor-160	tqo	5	2	4.5892	3	0	3	1.23045	1	3	1	3	3	3	2	1	0	1	2	1	4	-0.9	0	Yes because it is part of my culture	0	0
Gor-163	hui	22	3	5.06963	3	0	1	3.24551	1	1	1	1	1	3	2	1	0	3	1	10	4	0	0	Yes because it is part of my culture	4	2
Gor-167	mbq	3	1	3.41664	3	0	3	1.50515	1	3	1				2	1	0	1	1	4	4	-0.6	0	Yes because it is part of my culture	0	0
Gor-168	tqo	13	2	4.5892	3	0	3	1.23045	1	3	1	4	3	1	3	0	0	1	2	2	4	-0.8	0	Yes because it is part of my culture	0	0
Gor-169	med	23	3	4.89354	3	0	1	3.19728	1	1	1	5	3	3	2	1	0	2	3	7	3	-0.05	0	Yes because everyone in my village/town does it	2	0
Gor-17	med	15	3	4.89354	3	0	1	3.19728	1	3	1	4	1	3	2	0	1	2	2	5	4	-0.5	0	Yes because it is part of my culture	0	1
Gor-172	uar	17	2	3.61711	3	0	3	1.23045	0	3	1	6	3	3	3	1	1	1	2	4	3	-0.35	0	Yes because it is a useful skill for my children	0	2
Gor-177	kue	0	2	5.0607	1	0	1	3.0103	1	3	1	6	1	3	2	1	1	2	3	4	4	-0.6	0	Yes because it is part of my culture	0	0
Gor-178	enq	0	3	5.37066	3	0	1	3.36021	1	3	1	5	3	3	2	1	1	2	1	1	4	-0.9	0	Yes because it is part of my culture	0	0
Gor-18	ktm	2	1	3.45886	3	0	4	2.07555	1	3	1	6	3	3	2	1	0			6	4	-0.4	0	Yes because it is part of my culture	0	0
Gor-180	oro	6	3	4.34141	3	0	3	1.43136	0	1	1	6	3	3	3	0	0	2	2	3	4	-0.7	0	Yes because it is part of my culture	0	0
Gor-185	sll	15	2	4.01547	3	0	1	3.15655	1	3	1	2	3	3	2	1	0	2	2	4	2	-0.1	1	No because I do not speak it myself	10	0
Gor-186	hui	11	3	5.06963	3	0	1	3.24551	1	2	1	3	3	3	2	0	0	2	1	4	3	-0.35	1	Yes because it is part of my culture	2	2
Gor-187	ksd	12	1	4.87786	1	0	4	2.07918	1	3	1	6	3	3	3	1	1	3	4	3	4	-0.7	1	Yes because it is part of my culture	0	1
Gor-189	uar	13	2	3.61711	3	0	3	1.23045	0	2	1	6	3	3	2	0		1	2	1	4	-0.9	0	Yes because it is part of my culture	0	0
Gor-19	ygr	2	1	4.5151	3	0	1	3.18041	1	3	1	4	1	3	2	1	0	2	2	4	4	-0.6	1	No because it is not a useful skill for my child	0	0
Gor-190	but	0	2	3.52923	6	1	2	2.44871	0	1	1	4	3	1	2	0	1	1	2	3	3	-0.45	0	No because I do not speak it myself	2	0
Gor-191	ygr	0	3	4.5151	3	0	1	3.18041	1	3	1	5	3	3	2	0	1	1	3	4	3	-0.35	1	Yes because it is part of my culture	0	0
Gor-192	loj	8	3	3.08991	4	0	4	1.90309	0	3	1	6	3	3	2	1	1	1	2	2	4	-0.8	0	Yes because it is part of my culture	0	0
Gor-193	snc	12	3	4.25527	3	0	3	2.07188	1	3	1	4	3	3	3	0	1	2	2	5	3	-0.25	1	Yes because everyone in my village/town does it	3	0
Gor-194	snc	8	3	4.25527	3	0	3	2.07188	1	3	1	6	3	3	3	1	1	1	2	4	4	-0.6	0	Yes because it is part of my culture	1	0
Gor-196	snc	18	1	4.25527	3	0	3	2.07188	1	3	1	4	3	3	2	1	1	1	1	2	3	-0.55	0	Yes because it is part of my culture	1	0
Gor-197	mgu	20	2	3.92942	3	0	3	1.39794	0	3	1	6	3	1	3	0	1	1	2	3	3	-0.45	0	Yes because it is part of my culture	1	1
Gor-198	med	11	1	4.89354	3	0	1	3.19728	1	3	1	6	3	3	3	1	0	1	1	4	4	-0.6	0	No because I do not speak it myself	0	0
Gor-20	imo	10	1	4.62839	3	0	1	3.3032	1	3	1	4	3	3	2	1	1	2	3	2	4	-0.8	0	Yes because it is a useful skill for my children	0	0
Gor-200	tqo	13	2	4.5892	3	0	3	1.23045	1	3	1	6	3	3	2	1	1	2	2	2	4	-0.8	1	No because I do not speak it myself	0	0
Gor-201	snc	5	1	4.25527	3	0	3	2.07188	1	3	1	4	3	3	2	1	0	2	2	3	3	-0.45	0	Yes because it is part of my culture	0	0
Gor-202	enq	22	1	5.37066	3	0	1	3.36021	1	1	1	6	3	3	2	0	0	2	2	7	2	0.2	0	Yes because it is part of my culture	3	1
Gor-204	hul	16	2	3.51055	3	0	3	1.14613	0	3	1	6	3	3	3	1	0	1	1	9	4	-0.1	1	Yes because it is part of my culture	0	0
Gor-205	hui	9	1	5.06963	3	0	1	3.24551	1	3	1	5	3	3	2	1	0	2	1	5	3	-0.25	0	Yes because it is a useful skill for my children	0	0
Gor-207	ksd	0	3	4.87786	1	0	4	2.07918	1	3	1	4	3	3	3	0	0	1	1	4	4	-0.6	0	Yes because it is part of my culture	0	0
Gor-21	onj	12	2	2.17609	6	1	3	1.36173	0	3		6	1	3	3	0	1	1	1	2	4	-0.8	0	Yes because it is part of my culture	0	0
Gor-210	ggw	12	2	4.30632	3	0	3	1.20412	0	1	1	4	3	3	3	0	0	2	3	10	4	0	0		1	0
Gor-212	snc	13	2	4.25527	3	0	3	2.07188	1	3	1	6	3	3	3	0	0	2	3	7	4	-0.3	0	No because I do not speak it myself	0	0
Gor-213	khz	14	3	4.2878	3	0	3	1.11394	1	3	1	6	3	3		0	0	1	1	7	4	-0.3		Yes because it is part of my culture	0	0
Gor-214	mgu	10	3	3.92942	3	0	3	1.39794	0	2	1	5	3	3	2	0	1	1	2	1	4	-0.9	0	Yes because it is a useful skill for my children	0	0
Gor-217	wnc	20	1	3.78746	4	0	2	3.23502	1	3	1	4	3	3	1	0	0	1	1	3	3	-0.45	0		1	1
Gor-219	ssx	1	2	3.6981	3	0	1	2.5172	1	3	1	4	3	3	2	0	1	2	2	1	3	-0.65	0		0	0
Gor-22	wed	11	3	3.34242	3	0	3	2.17609	1	3	1	6	3	3	3	1	1	1	1	8	4	-0.2	0	Yes because it is part of my culture	0	0
Gor-222	bzf	5	2	4.46847	3	0	2	2.18469	1	1	1	6	3	3	2	1	1	2	1	7	3	-0.05	0	No because I do not speak it myself	1	0
Gor-223	nou	10	3	4.23423	3	0	3	1.43136	1	3	1	6	3	3	3	0	1	1	3	2	4	-0.8	0	Yes because it is a useful skill for my children	0	0
Gor-225	tqo	18	1	4.5892	3	0	3	1.23045	1	3	1	5	3	3	1	0	1	2	4	1	4	-0.9	0	Yes because it is part of my culture	0	0
Gor-227	hui	15	1	5.06963	3	0	1	3.24551	1	1	1	5	3	3	2	0	0	3	1	8	3	0.05	0	Yes because it is part of my culture	2	0
Gor-233	nak	3	2	4.3165	3	0	4	1.98677	1	3	1	6	3	3	3	0	1	1	3	5	4	-0.5	0	No because I do not speak it myself	0	2
Gor-236	hul	9	1	3.51055	3	0	3	1.14613	0	3	1	6	3	3	3	1	1	1	2	6	4	-0.4	1	Yes because it is part of my culture	0	0
Gor-238	wiu	12	1	4.38725	3	0	1	3.13893	1	3	1	4	3	3	2	1	0	2	2	6	4	-0.4	0	Yes because it is part of my culture	0	0
Gor-24	khz	14	3	4.2878	3	0	3	1.11394	1	3	1	6	3	3	3	1	1	1	2	4	4	-0.6	0	Yes because it is part of my culture	0	2
Gor-244	snc	23	1	4.25527	3	0	3	2.07188	1	1	1	6	3	3	3	0	1	2	3	8	4	-0.2	0	No because I do not speak it myself	0	0
Gor-247	wiu	24	2	4.38725	3	0	1	3.13893	1	1	1	2	2	3	1	0	0	2	2	7	2	0.2	1	Yes because it is a useful skill for my children	9	0
Gor-249	rro	11	2	4.06092	3	0	3	1.23045	1	1	1	6	3	3	2	1	1	2	3	6	3	-0.15	0	Yes because it is part of my culture	1	0
Gor-250	khz	12	1	4.2878	3	0	3	1.11394	1		1	6	3	3	3	0	1	1	2	6	4	-0.4	0	No because I do not speak it myself	0	0
Gor-252	ygr	0	2	4.5151	3	0	1	3.18041	1	3	1	5	1	3	2	0	0	3	1	4	4	-0.6	0	Yes because it is a useful skill for my children	0	0
Gor-253	mek	5	2	4.25168	3	0	3	1.86332	1	3	1	6	3	3	2	1	0	1	1	6	3	-0.15	0	Yes because it is part of my culture	0	0
Gor-255	khz	11	1	4.2878	3	0	3	1.11394	1	3	1	2	3	3	3	1	1	1	3	4	4	-0.6	0	Yes because it is part of my culture	0	0
Gor-258	khz	12	2	4.2878	3	0	3	1.11394	1	3	1	6	3	3	1	0	0	2	2	7	4	-0.3	0	No because I do not speak it myself	0	0
Gor-261	kqi	18	3	3.43136	5	1	3	1.4624	0	3	1	6	3	3	3	1	1	2	3	3	4	-0.7	1	Yes because it is part of my culture	0	0
Gor-262	kbt	5	0	3.35603	3	0	3	1.14613	1	3	1	6	3	3	3	0	1	2	2	5	4	-0.5	0	No because it belongs to an old culture	0	0
Gor-264	med	12	3	4.89354	3	0	1	3.19728	1	3	1	6	3	3	2	1	1	2	1	2	4	-0.8	0	Yes because it is part of my culture	0	1
Gor-268	jae	0	2	3.54108	5	1	2	1.51851	1	3	1	5	3	3	2	0	0	1	1	3	4	-0.7	0	Yes because it is part of my culture	0	0
Gor-27	mpx	14	3	4.25544	3	0	3	1.94939	1	3	1	6	3	3	3	0	1	2	4	6	4	-0.4	0	Yes because it is part of my culture	0	1
Gor-271	hul	10	2	3.51055	3	0	3	1.14613	0	3	1	6	3	3	2	1	0	2	1	5	4	-0.5	0	No because I do not speak it myself	0	1
Gor-275	ksd	0	2	4.87786	1	0	4	2.07918	1	3	1	6	3	3	2	0	1	1	1	2	4	-0.8	0	Yes because it is part of my culture	0	0
Gor-276	kue	0	1	5.0607	1	0	1	3.0103	1	3	1	6	3	3	2	1	0	2	2	9	4	-0.1	1	No because I do not speak it myself	1	0
Gor-277	gim	5	3	4.55474	3	0	1	3.07151	0	3	1	3	1	3	2	0	1	2	2	2	2	-0.3	0	Yes because it is a useful skill for my children	0	0
Gor-278	for	3	3	4.32298	3	0	1	3.10823	1	3	4	2	3	3	2	1	0	2	2	6	1	0.35	1	Yes because it is part of my culture	0	0
Gor-280	iar	15	3	3.73864	3	0	3	1.25527	0	3	1	5	3	3	2	0	1	1	3	6	4	-0.4	0	No because it is not a useful skill for my child	0	0
Gor-281	kbq	3		4.80072	3	0	1	3.2235	1	3	1	6	3	3	2	0	1	2	2	3	4	-0.7	0	Yes because it is part of my culture	0	0
Gor-282	sll	8	1	4.01547	3	0	1	3.15655	1	3	1	6	3	3	2	1	1	1	2	1	3	-0.65	0	Yes because it is a useful skill for my children	1	0
Gor-30	hul	18	3	3.51055	3	0	3	1.14613	0	1	1	5	3	3	1	1	0	2	1	6	4	-0.4	1	Yes because everyone in my village/town does it	0	0
Gor-304	hui	22	3	5.06963	3	0	1	3.24551	1	1	1	1	1	3	2	1	0	3	1	10	4	0	0	Yes because it is part of my culture	4	2
Gor-315	enq	11	3	5.37066	3	0	1	3.36021	1	1	1	6	3	3	2	1	1	2	3	4	4	-0.6	1	Yes because it is part of my culture	1	0
Gor-316	akh	3	1	4.66441	4	0	2	3.29667	1	3	1	6	3	3	2	0	0	1	3	0	4	-1	0	Yes because it is part of my culture	0	0
Gor-317	kij	6	3	4.30103	3	0	3	1.04139	1	3	1	6	3	3	2	0	1	1	1	3	4	-0.7	0	No because I do not speak it myself	0	0
Gor-318	enq	13	2	5.37066	3	0	1	3.36021	1	3	1	6	3	3	1	1	0	1	1	3	3	-0.45	1	Yes because it is part of my culture	2	5
Gor-319	enq	13	2	5.37066	3	0	1	3.36021	1	1	1	6	3	3	2	1	0	1	1	5	4	-0.5	1	Yes because it is part of my culture	1	4
Gor-32	snc	12	2	4.25527	3	0	3	2.07188	1	3	1	6	3	3	2	1	0	1	1	4	4	-0.6	1	Yes because it is part of my culture	0	1
Gor-321	enq	24	3	5.37066	3	0	1	3.36021	1	2	1	6	3	3	2	1	0	2	2	10	4	0	0	Yes because everyone in my village/town does it	6	0
Gor-322	smb	11	3	3.58562	3	0	1	3.15381	1	1	3	3	3	3	2	1	0	2	1	8	3	0.05	0	Yes because it is part of my culture	3	1
Gor-325	snc	13	1	4.25527	3	0	3	2.07188	1	3	1	6	3	3	2	0	0	1	1	3	3	-0.45	0	No because I do not speak it myself	0	1
Gor-328	nas	10	3	4.23496	3	0	4	2.80209	1	3	1	5	3	3	1	1	0	2	1	5	3	-0.25	0	Yes because it is part of my culture	2	0
Gor-33	khz	8	2	4.2878	3	0	3	1.11394	1	2	1	2	3	3	3	0	0	1	1	6	4	-0.4	1	Yes because it is part of my culture	1	0
Gor-330	ksd	10	1	4.87786	1	0	4	2.07918	1	3	1	4	3	3	2	1	0	1	1	2	4	-0.8	0	Yes because it is part of my culture	0	0
Gor-331	uar	17	2	3.61711	3	0	3	1.23045	0	1	1	6	3	3	3	0	0	1	1	4	4	-0.6	0	Yes because it is part of my culture	0	0
Gor-333	aau	8	2	3.79844	3	0	2	1.85733	1	1	1	4	3	3	2	1	1	2	3	3	4	-0.7	0	Yes because it is part of my culture	0	0
Gor-335	snc	10	3	4.25527	3	0	3	2.07188	1	3	1	6	3	3	3	1	0	1	1	4	4	-0.6	0	Yes because it is part of my culture	1	0
Gor-337	kyc	14	2	4.39008	3	0	1	3.08778	1	1	1	3	3	3	2	0	0	2	4	9	4	-0.1	0	Yes because it is part of my culture	0	0
Gor-338	khz	17	3	4.2878	3	0	3	1.11394	1	3	1	6	3	3	1	1	0	1	3	6	4	-0.4	0	Yes because it is part of my culture	2	0
Gor-339	hui	24	2	5.06963	3	0	1	3.24551	1	1	1	5	3	3	2	1	1	3	1	4	4	-0.6	0	Yes because it is part of my culture	2	0
Gor-340	hui	24	3	5.06963	3	0	1	3.24551	1	3	1	2	3	3	2	1	1	1	1	6	4	-0.4	0	Yes because it is a useful skill for my children	2	0
Gor-341	abt	9	2	4.73598	3	0	2	1.94939	1	1	1	6	3	3	2	1	1	2	1	4	3	-0.35	0	Yes because it is part of my culture	1	0
Gor-342	kxa	2	3	3.50515	4	0	2	1.72428	0	3	1	4	3	3	2	0	1	2	2	3	4	-0.7	0	Yes because it is part of my culture	0	0
Gor-343	mti	24	3	3.16635	3	0	3	2.95952	1	3	2	3	1	3	1	1	0	2	2	9	2	0.4	0	Yes because it is part of my culture	8	0
Gor-345	khz	10	3	4.2878	3	0	3	1.11394	1	3	1	6	3	3	1	0	0	2	2	4	4	-0.6	0	No because it is not a useful skill for my child	1	0
Gor-347	kqi	7	2	3.43136	5	1	3	1.4624	0	3	1	6	3	3	3	0	0	1	2	4	4	-0.6	0	Yes because it is part of my culture	0	0
Gor-349	tqo	18	2	4.5892	3	0	3	1.23045	1	3	1	6	3	3	2	1	1	2	3	2	4	-0.8	0	Yes because it is part of my culture	0	0
Gor-35	mna	24	3	3.58714	3	0	2	2.17609	1	3	1	5	1	3	1	1	0	2	2	8	3	0.05	0	Yes because everyone in my village/town does it	5	0
Gor-351	kbt	19	3	3.35603	3	0	3	1.14613	1	3	1	4	3	3	2	1	1	2	3	5	3	-0.25	0	Yes because it is part of my culture	0	1
Gor-357	wiu	1	2	4.38725	3	0	1	3.13893	1	2	1	6	3	3	2	0	1	1	1	1	4	-0.9	0	Yes because it is part of my culture	0	0
Gor-36	snc	11	3	4.25527	3	0	3	2.07188	1	3	1	6	3	3	3	0	1	1	2	3	4	-0.7	0	Yes because it is part of my culture	0	0
Gor-368	khz	0	1	4.2878	3	0	3	1.11394	1	3	1	6	3	3	3	0	0	1	1	2	4	-0.8	1	No because I do not speak it myself	0	0
Gor-369	tqo	13	2	4.5892	3	0	3	1.23045	1	3		4	3	3	2	1	0	2	3	5	3	-0.25	0	No because I do not speak it myself	0	0
Gor-371	khz	8	2	4.2878	3	0	3	1.11394	1	3	1	4	1	3	3	1	0	2	2	5	3	-0.25	0	Yes because it is part of my culture	0	0
Gor-372	kij	11	3	4.30103	3	0	3	1.04139	1	2	1	6	1	3	1	1	1	1	2	2	4	-0.8	0	Yes because it is a useful skill for my children	0	0
Gor-373	nrz	11	3	3.41105	3	0	3	1.66276	1	3	1	6	3	3	2	0	0	2	2	4	3	-0.35	0	Yes because it is part of my culture	0	0
Gor-375	wiu	15	1	4.38725	3	0	1	3.13893	1		1	6	3	3	3	0	1	2	2	5	4	-0.5		No because I do not speak it myself	0	0
Gor-376	mgu	20	3	3.92942	3	0	3	1.39794	0	1	1	4	3	3	1	1	1	3	3	9	4	-0.1	0	Yes because it is part of my culture	2	1
Gor-378	hui	4	3	5.06963	3	0	1	3.24551	1	3	1	5	3	3	2	1	0	2	2	2	4	-0.8	1	Yes because it is part of my culture	0	0
Gor-379	hui	7	1	5.06963	3	0	1	3.24551	1	2	1	6	1	3	2	1	0	2	2	4	3	-0.35	0	Yes because it is part of my culture	0	0
Gor-38	ksd	0	1	4.87786	1	0	4	2.07918	1	3	1	6	3	3	3	0	1	1	1	2	4	-0.8	0	No because I do not speak it myself	0	0
Gor-380	hui	19	3	5.06963	3	0	1	3.24551	1	3	1	6	3	3	2	0	1	1	2	7	4	-0.3	1	Yes because it is part of my culture	0	0
Gor-381	hui	19	3	5.06963	3	0	1	3.24551	1	1	1	6	3	3	2	0	1	2	3	2	3	-0.55	1	Yes because it is part of my culture	1	0
Gor-383	med	5	2	4.89354	3	0	1	3.19728	1	3	1	6	3	3	3	0	0	2	2	6	4	-0.4	0	Yes because it is part of my culture	0	4
Gor-385	ksj	14	3	3.07784	3	0	3	2.17026	1	3	1	6	3	3	3	0	1	1	1	4	4	-0.6	0	Yes because it is part of my culture	2	1
Gor-386	hui	20	3	5.06963	3	0	1	3.24551	1	1	4	3	2	3		1	0			0				Yes because it is part of my culture	1	3
Gor-388	rro	8	3	4.06092	3	0	3	1.23045	1	3	3	6	3	3	1	0	0	1	2	3	4	-0.7	0	Yes because it is part of my culture	0	0
Gor-390	snc	8	1	4.25527	3	0	3	2.07188	1	3	1	6	3	3	3	1	0	1	2	2	4	-0.8	0	No because I do not speak it myself	0	1
Gor-392	med	24	3	4.89354	3	0	1	3.19728	1	3	1	4	3	3	2	1	1	1	1	3	4	-0.7	0	Yes because it is part of my culture	10	0
Gor-394	iar	8	2	3.73864	3	0	3	1.25527	0	3	1	4	3	3	2	0	1	1	2	4	4	-0.6	0	Yes because it is part of my culture	0	1
Gor-4	tof	2	1	3.00293	3	0	3	1.14613	1	3	1	4	3	3	2	0	1	1	2	1	4	-0.9	0	No because I do not speak it myself	0	0
Gor-40	age	10	1	4.26951	3	0	1	3.31048	0	1	1	3	1	3	2	0	0	2	2	4	3	-0.35	0	Yes because it is part of my culture	0	0
Gor-401	kxa	3	1	3.50515	4	0	2	1.72428	0	3	1	6	3	3	2	1	1	1	2	3	4	-0.7	0	Yes because it is part of my culture	0	0
Gor-415	hul	19	3	3.51055	3	0	3	1.14613	0	3	1	4	3	3	2	0	0	2	4	2	4	-0.8	0	No because it belongs to an old culture	0	0
Gor-416	enq	6	2	5.37066	3	0	1	3.36021	1	3	1	6	1	3	2	1	1	2	4	2	3	-0.55	1	Yes because it is part of my culture	1	0
Gor-421	ksd	10	3	4.87786	1	0	4	2.07918	1		4	6	3	3	2	0	1			0	4	-1	1	Yes because it is part of my culture	0	0
Gor-422	tqo	0	1	4.5892	3	0	3	1.23045	1	3	1	6	3	3	3	0	0	1	2	5	4	-0.5	1	No because I do not speak it myself	0	0
Gor-425	iar	13	3	3.73864	3	0	3	1.25527	0	3	1	4	3	3	2	0	0	1	1	8	3	0.05	0	Yes because it is part of my culture	0	0
Gor-428	hui	19	2	5.06963	3	0	1	3.24551	1	2	4	6	3	3	2	1	1	1	2	3	3	-0.45	0	Yes because it is part of my culture	0	0
Gor-429	wiu	2	2	4.38725	3	0	1	3.13893	1	3	1	6		3	2	0	1	1	2	1	4	-0.9	0	No because I do not speak it myself	0	0
Gor-43	nak	7	3	4.3165	3	0	4	1.98677	1	1	2	6	3	3	2	0	1	1	2	4	4	-0.6	0	Yes because it is part of my culture	0	0
Gor-431	kup	4	2	3.91381	3	0	3	3.26647	1	3	1	4	3	3	2	1	1	1	2	3	3	-0.45	0	No because I do not speak it myself	0	0
Gor-44	khz	12	3	4.2878	3	0	3	1.11394	1	3	1	6	3	3	1	1	0	1	1	4	4	-0.6	0	Yes because it is part of my culture	0	1
Gor-49	enq	1	2	5.37066	3	0	1	3.36021	1	2	1	6	3	3	2	0	1	2	4	1	4	-0.9	0	Yes because it is part of my culture	0	0
Gor-5	snc	16	3	4.25527	3	0	3	2.07188	1	3	1	6	3	3	1	1	0	2	2	5	3	-0.25	0	No because I do not speak it myself	1	0
Gor-52	gah	0	2	4.40782	6	1	1	2.02531	1	1	1	5	3	3	2	0	1	1	1	4	4	-0.6	0	No because I do not speak it myself	0	0
Gor-55	mgu	19	3	3.92942	3	0	3	1.39794	0	3	1	2	3	3	1	1	0	2	2	10	4	0	0	Yes because it is part of my culture	3	1
Gor-56	gim	24	3	4.55474	3	0	1	3.07151	0	2	1	3	3	3	2	0	0	1	2	10	4	0	0	Yes because it is part of my culture	3	0
[truncated: 4,191 more rows]

## Sheet: Notes
Notes:
QuestionnaireID: unique code characterizing each (otherwise anonymous) respondent
Language: ISO Code from Ethnologue (8)
L1, L2: dependent variables characterizing language skills, see Methods for details
A1 to D8: independent variables used to explain language skills, see Methods for details
E1, E2: variables characterizing ethnobiological knowledge, see Methods for details
Each row correspods to one respondent. Empty fields denote missing values.
